# Supplementary material for: Exploring WNT pathway dysregulation in serrated colorectal cancer for improved diagnostic and therapeutic strategies
Source: Front Genet. 2025 Apr 28;16:1586867. doi: 10.3389/fgene.2025.1586867 (PMC12066562; doi:10.3389/fgene.2025.1586867)
Supplement: Supplementary file 1 [file Table2.xls]

## Sheet: Table S1
WNT pathway gene annotation table
ENTRY_ID	SYMBOL	PATHWAY_TYPE	SITE	FUNCTION
284654	RSPO1	CANONICAL	UPSTREAM	WNT Activator Gene(RSPO interacts with LGR family members (including LGR4, LGR5 and LGR6) on the cell surface to inhibit ZNRF3 and RNF43 and enhance WNT signal)
340419	RSPO2	CANONICAL	UPSTREAM	WNT Activator Gene(RSPO interacts with LGR family members (including LGR4, LGR5 and LGR6) on the cell surface to inhibit ZNRF3 and RNF43 and enhance WNT signal)
343637	RSPO4	CANONICAL	UPSTREAM	WNT Activator Gene(RSPO interacts with LGR family members (including LGR4, LGR5 and LGR6) on the cell surface to inhibit ZNRF3 and RNF43 and enhance WNT signal)
84870	RSPO3	CANONICAL	UPSTREAM	WNT Activator Gene(RSPO interacts with LGR family members (including LGR4, LGR5 and LGR6) on the cell surface to inhibit ZNRF3 and RNF43 and enhance WNT signal)
55366	LGR4	CANONICAL	UPSTREAM	WNT Activator Gene(Assist RSPO in antagonizing ZNRF3 and RNF43 to enhance WNT signal)
59352	LGR6	CANONICAL	UPSTREAM	WNT Activator Gene(Assist RSPO in antagonizing ZNRF3 and RNF43 to enhance WNT signal)
8549	LGR5	CANONICAL	UPSTREAM	WNT Activator Gene(Assist RSPO in antagonizing ZNRF3 and RNF43 to enhance WNT signal)
54894	RNF43	CANONICAL	UPSTREAM	WNT Inhibitor Gene(E3 ubiquitin ligase acts on FZD, leading to rapid endocytosis and degradation of Wnt receptor FZD)
84133	ZNRF3	CANONICAL	UPSTREAM	WNT Inhibitor Gene(E3 ubiquitin ligase acts on FZD, leading to rapid endocytosis and degradation of Wnt receptor FZD)
11211	FZD10	CANONICAL	UPSTREAM	Cell WNT signal ligand receptor(As recipient combine WNT ligand signal to activate WNT/beta-catenin signaling pathway)
2535	FZD2	CANONICAL	UPSTREAM	Cell WNT signal ligand receptor(As recipient combine WNT ligand signal to activate WNT/beta-catenin signaling pathway)
7855	FZD5	CANONICAL	UPSTREAM	Cell WNT signal ligand receptor(As recipient combine WNT ligand signal to activate WNT/beta-catenin signaling pathway)
7976	FZD3	CANONICAL	UPSTREAM	Cell WNT signal ligand receptor(As recipient combine WNT ligand signal to activate WNT/beta-catenin signaling pathway)
8321	FZD1	CANONICAL	UPSTREAM	Cell WNT signal ligand receptor(As recipient combine WNT ligand signal to activate WNT/beta-catenin signaling pathway)
8322	FZD4	CANONICAL	UPSTREAM	Cell WNT signal ligand receptor(As recipient combine WNT ligand signal to activate WNT/beta-catenin signaling pathway)
8323	FZD6	CANONICAL	UPSTREAM	Cell WNT signal ligand receptor(As recipient combine WNT ligand signal to activate WNT/beta-catenin signaling pathway)
8324	FZD7	CANONICAL	UPSTREAM	Cell WNT signal ligand receptor(As recipient combine WNT ligand signal to activate WNT/beta-catenin signaling pathway)
8325	FZD8	CANONICAL	UPSTREAM	Cell WNT signal ligand receptor(As recipient combine WNT ligand signal to activate WNT/beta-catenin signaling pathway)
8326	FZD9	CANONICAL	UPSTREAM	Cell WNT signal ligand receptor(As recipient combine WNT ligand signal to activate WNT/beta-catenin signaling pathway)
4040	LRP6	CANONICAL	UPSTREAM	Cell WNT signal ligand coreceptor(As corecipient combine WNT ligand signal to activate WNT/beta-catenin signaling pathway)
4041	LRP5	CANONICAL	UPSTREAM	Cell WNT signal ligand coreceptor(As corecipient combine WNT ligand signal to activate WNT/beta-catenin signaling pathway)
25805	BAMBI	CANONICAL	UPSTREAM	WNT Activator Gene(BAMBI connects WNT/beta- Catenin and TGF-beta Signal path regulation CRC transfer)
147495	APCDD1	CANONICAL	UPSTREAM	WNT Inhibitor Gene(Inhibit WNT family genes and LRP5)
164284	APCDD1L	CANONICAL	UPSTREAM	WNT Inhibitor Gene(Inhibit WNT family genes and LRP5/6)
147111	NOTUM	CANONICAL	UPSTREAM	WNT Inhibitor Gene(NOTUM is a carboxylesterase that can remove palmitate modification on Wnt,making Wnt lose the binding ability of FZD)
2487	FRZB	CANONICAL	UPSTREAM	WNT Inhibitor Gene(Inhibiting the expression of target genes by binding WNT ligands to antagonize signal transduction)
6422	SFRP1	CANONICAL	UPSTREAM	WNT Inhibitor Gene(Inhibiting the expression of target genes by binding WNT ligands to antagonize signal transduction)
6423	SFRP2	CANONICAL	UPSTREAM	WNT Inhibitor Gene(Inhibiting the expression of target genes by binding WNT ligands to antagonize signal transduction)
6424	SFRP4	CANONICAL	UPSTREAM	WNT Inhibitor Gene(Inhibiting the expression of target genes by binding WNT ligands to antagonize signal transduction)
6425	SFRP5	CANONICAL	UPSTREAM	WNT Inhibitor Gene(Inhibiting the expression of target genes by binding WNT ligands to antagonize signal transduction)
9350	CER1	CANONICAL	UPSTREAM	WNT Inhibitor Gene
5176	SERPINF1	CANONICAL	UPSTREAM	WNT Inhibitor Gene
64840	PORCN	CANONICAL	UPSTREAM	WNT Activator Gene(Promote the transcription and translation of WNT gene, and improve the secretion and activity of WNT signal protein)
11197	WIF1	CANONICAL	UPSTREAM	WNT Inhibitor Gene(Inhibiting the expression of target genes by binding WNT ligands to antagonize signal transduction)
50964	SOST	CANONICAL	UPSTREAM	WNT Inhibitor Gene(Binding and inhibiting Wnt coreceptor LRP5/6 and antagonizing Wnt/beta-catenin ligand signal)
22943	DKK1	CANONICAL	UPSTREAM	WNT Inhibitor Gene(Binding and inhibiting Wnt coreceptor LRP5/6 and antagonizing Wnt/beta-catenin ligand signal)
27121	DKK4	CANONICAL	UPSTREAM	WNT Inhibitor Gene(Binding and inhibiting Wnt coreceptor LRP5/6 and antagonizing Wnt/beta-catenin ligand signal)
27123	DKK2	CANONICAL	UPSTREAM	WNT Inhibitor Gene(Binding and inhibiting Wnt coreceptor LRP5/6 and antagonizing Wnt/beta-catenin ligand signal)
51384	WNT16	CANONICAL	UPSTREAM	WNT signaling pathway ligand(As ligand activate the canonical Wnt signaling cascade)
54361	WNT4	CANONICAL	UPSTREAM	WNT signaling pathway ligand(As ligand activate the canonical Wnt signaling cascade)
7471	WNT1	CANONICAL	UPSTREAM	WNT signaling pathway ligand(As ligand activate the canonical Wnt signaling cascade)
7472	WNT2	CANONICAL	UPSTREAM	WNT signaling pathway ligand(As ligand activate the canonical Wnt signaling cascade)
7473	WNT3	CANONICAL	UPSTREAM	WNT signaling pathway ligand(As ligand activate the canonical Wnt signaling cascade)
7474	WNT5A	CANONICAL	UPSTREAM	WNT signaling pathway ligand(Suppress WNT signal pathway by interfering with the canonical beta-catenin signaling)
7475	WNT6	CANONICAL	UPSTREAM	WNT signaling pathway ligand(As ligand activate the canonical Wnt signaling cascade)
7476	WNT7A	CANONICAL	UPSTREAM	WNT signaling pathway ligand
7477	WNT7B	CANONICAL	UPSTREAM	WNT signaling pathway ligand
7478	WNT8A	CANONICAL	UPSTREAM	WNT signaling pathway ligand
7479	WNT8B	CANONICAL	UPSTREAM	WNT signaling pathway ligand
7480	WNT10B	CANONICAL	UPSTREAM	WNT signaling pathway ligand(As ligand activate the canonical Wnt signaling cascade)
7481	WNT11	CANONICAL	UPSTREAM	WNT signaling pathway ligand(As ligand activate WNT/beta-catenin and WNT/PCP signal transduction)
7482	WNT2B	CANONICAL	UPSTREAM	WNT signaling pathway ligand(As ligand activate the canonical Wnt signaling cascade)
7483	WNT9A	CANONICAL	UPSTREAM	WNT signaling pathway ligand(Inhibiting the expression and activity of beta-catenin to inhibit WNT signaling pathway)
7484	WNT9B	CANONICAL	UPSTREAM	WNT signaling pathway ligand
80326	WNT10A	CANONICAL	UPSTREAM	WNT signaling pathway ligand(As ligand activate the canonical Wnt signaling cascade)
81029	WNT5B	CANONICAL	UPSTREAM	WNT signaling pathway ligand(Increase the proliferation, migration, and invasion of CRC cells through activating the non-canonical Wnt/JNK signaling)
89780	WNT3A	CANONICAL	UPSTREAM	WNT signaling pathway ligand(As ligand activate the canonical Wnt signaling cascade)
102800317	TPTEP2-CSNK1E	CANONICAL	DOWNSTREAM	WNT Inhibitor Gene(Composition of beta-catenin protein destruction complex and inhibit wnt signaling)
1454	CSNK1E	CANONICAL	DOWNSTREAM	WNT Inhibitor Gene(Composition of beta-catenin protein destruction complex and inhibit wnt signaling)
440193	CCDC88C	CANONICAL	DOWNSTREAM	WNT Activator Gene(Daple contains a G alpha-binding and activating (GBA) motif, which activates G alpha i proteins and an adjacent domain that directly binds FZDRs, thereby linking Wnt stimulation to G protein activation. This triggers non-canonical Wnt responses, that is, suppresses the beta-catenin/TCF/LEF pathway and tumorigenesis, but enhances PI3K-Akt and Rac1 signals and tumor cell invasive…
80319	CXXC4	CANONICAL	DOWNSTREAM	WNT Inhibitor Gene(CXXC4 stabilizes the destruction complex of beta-catenin to inhibit wnt signaling)
1855	DVL1	CANONICAL	DOWNSTREAM	WNT Activator Gene(DVL can bind to the intracellular C-terminal of the receptor protein FZD and participate in the classical and non classical Wnt signal transduction process)
1856	DVL2	CANONICAL	DOWNSTREAM	WNT Activator Gene(DVL can bind to the intracellular C-terminal of the receptor protein FZD and participate in the classical and non classical Wnt signal transduction process)
1857	DVL3	CANONICAL	DOWNSTREAM	WNT Activator Gene(DVL can bind to the intracellular C-terminal of the receptor protein FZD and participate in the classical and non classical Wnt signal transduction process)
10023	FRAT1	CANONICAL	DOWNSTREAM	WNT Activator Gene(GBP can bind to glycogen synthase kinase-3 (GSK-3) and Dishevelled(DVL), two proteins involved in Wnt signal transduction)
23401	FRAT2	CANONICAL	DOWNSTREAM	WNT Activator Gene(GBP can bind to glycogen synthase kinase-3 (GSK-3) and Dishevelled(DVL), two proteins involved in Wnt signal transduction)
59343	SENP2	CANONICAL	DOWNSTREAM	WNT Inhibitor Gene(Suppress DVL to prevent WNT signal conduction)
1457	CSNK2A1	CANONICAL	DOWNSTREAM	WNT Activator Gene(Casein Kinase 2 (CK2) enhance beta-catenin to assist in WNT signal transmission)
1459	CSNK2A2	CANONICAL	DOWNSTREAM	WNT Activator Gene(Casein Kinase 2 (CK2) enhance beta-catenin to assist in WNT signal transmission)
1460	CSNK2B	CANONICAL	DOWNSTREAM	WNT Activator Gene(Casein Kinase 2 (CK2) enhance beta-catenin to assist in WNT signal transmission)
283106	CSNK2A3	CANONICAL	DOWNSTREAM	WNT Activator Gene(Casein Kinase 2 (CK2) enhance beta-catenin to assist in WNT signal transmission)
2932	GSK3B	CANONICAL	DOWNSTREAM	WNT Inhibitor Gene(GSK-3beta casein kinase phosphorylated Axin binding beta-catenin degradation complex)
8312	AXIN1	CANONICAL	DOWNSTREAM	WNT Inhibitor Gene(AXIN protein combine and resolve beta-catenin)
8313	AXIN2	CANONICAL	DOWNSTREAM	WNT Inhibitor Gene(AXIN protein combine and resolve beta-catenin)
10297	APC2	CANONICAL	DOWNSTREAM	WNT Inhibitor Gene(APC protein combine and resolve beta-catenin)
324	APC	CANONICAL	DOWNSTREAM	WNT Inhibitor Gene(APC protein combine and resolve beta-catenin)
1499	CTNNB1	CANONICAL	DOWNSTREAM	WNT Activator Gene(beta-catenin protein activate TCF/LEF(LEF1,TCF7) transcription factors)
122011	CSNK1A1L	CANONICAL	DOWNSTREAM	WNT Inhibitor Gene(CKI-alpha casein kinase phosphorylated Axin binding beta-catenin degradation complex)
1452	CSNK1A1	CANONICAL	DOWNSTREAM	WNT Inhibitor Gene(CKI-alpha casein kinase phosphorylated Axin binding beta-catenin degradation complex)
5663	PSEN1	CANONICAL	DOWNSTREAM	WNT Activator Gene(Improve the stability of beta-catenin protein)
5566	PRKACA	CANONICAL	DOWNSTREAM	WNT Activator Gene(Participate in the conduction of WNT signal)
5567	PRKACB	CANONICAL	DOWNSTREAM	WNT Activator Gene(Participate in the conduction of WNT signal)
5568	PRKACG	CANONICAL	DOWNSTREAM	WNT Activator Gene(Participate in the conduction of WNT signal)
56998	CTNNBIP1	CANONICAL	DOWNSTREAM	WNT Inhibitor Gene(CTNNBIP1 gene is an antagonist of Wnt signaling which binds to the beta-catenin molecules)
6885	MAP3K7	CANONICAL	DOWNSTREAM	WNT Inhibitor Gene(MAP3K7-NLK signaling cascade phosphorylates TCF/LEF to inhibit canonical WNT signaling)
25776	CBY1	CANONICAL	DOWNSTREAM	WNT Inhibitor Gene(CBY1 is a nuclear CTNNB1 related antagonist that binds with CTNNB1 to inhibit CTNNB1/TCF dependent transcription in cells)
57680	CHD8	CANONICAL	DOWNSTREAM	WNT Inhibitor Gene(CHD8 promotes the association of beta-catenin and histone H1, with formation of the trimeric complex on chromatin to inhibit beta-catenin-dependent transactivation)
8607	RUVBL1	CANONICAL	DOWNSTREAM	WNT Activator Gene(Promote beta-catenin protein signal transduction and enhancement of its transcriptional effect with LEF1)
1387	CREBBP	CANONICAL	DOWNSTREAM	WNT Activator Gene(As coactivator promotes WNT target gene transcription)
2033	EP300	CANONICAL	DOWNSTREAM	WNT Activator Gene(As coactivator promotes WNT target gene transcription)
51701	NLK	CANONICAL	DOWNSTREAM	WNT Inhibitor Gene(MAP3K7-NLK signaling cascade phosphorylates TCF/LEF to inhibit canonical WNT signaling)
51176	LEF1	CANONICAL	DOWNSTREAM	WNT signaling pathway transcription factor gene(As transcription factors activate WNT target genes)
6932	TCF7	CANONICAL	DOWNSTREAM	WNT signaling pathway transcription factor gene(As transcription factors activate WNT target genes)
6934	TCF7L2	CANONICAL	DOWNSTREAM	WNT signaling pathway transcription factor gene(As transcription factors activate WNT target genes)
83439	TCF7L1	CANONICAL	DOWNSTREAM	WNT signaling pathway transcription factor gene(As transcription factors inhibit WNT target genes)
64321	SOX17	CANONICAL	DOWNSTREAM	WNT Inhibitor Gene(Inhibits beta-catenin/T-cell factor-dependent transcription)
4089	SMAD4	CANONICAL	DOWNSTREAM	WNT Inhibitor Gene(Inhibit Wnt/beta-catenin/epithelial mesenchymal transition (EMT) signal pathway, significantly inhibit migration and invasion of CRC cells)
4088	SMAD3	CANONICAL	DOWNSTREAM	WNT Inhibitor Gene
1487	CTBP1	CANONICAL	DOWNSTREAM	WNT Inhibitor Gene(CtBP1 represses the transcriptional activity of a Tcf/beta-catenin-dependent synthetic promoter and decreases the expression of the endogenous Wnt target, Axin2/Conductin)
1488	CTBP2	CANONICAL	DOWNSTREAM	WNT Inhibitor Gene(CtBP1 represses the transcriptional activity of a Tcf/beta-catenin-dependent synthetic promoter and decreases the expression of the endogenous Wnt target, Axin2/Conductin)
102723796	TLE7	CANONICAL	DOWNSTREAM	WNT Inhibitor Gene(As TLE/Groucho transcriptional coinhibitor inhibite WNT target gene expression)
7088	TLE1	CANONICAL	DOWNSTREAM	WNT Inhibitor Gene(In the absence of beta-catenin, target genes are silenced by TCF-mediated recruitment of TLE/Groucho proteins. When a large number of beta-catenin enters the nucleus, and TLE/Groucho will be inactivated by UBR5 ubiquitination, beta-catenin can combine with TCF to promote downstream gene expression)
7089	TLE2	CANONICAL	DOWNSTREAM	WNT Inhibitor Gene(As TLE/Groucho transcriptional coinhibitor inhibite WNT target gene expression)
7090	TLE3	CANONICAL	DOWNSTREAM	WNT Inhibitor Gene(A transcriptional repressor of the beta-catenin/TCF4 complex, inhibite WNT target gene expression)
7091	TLE4	CANONICAL	DOWNSTREAM	WNT Inhibitor Gene(As TLE/Groucho transcriptional coinhibitor inhibite WNT target gene expression)
79816	TLE6	CANONICAL	DOWNSTREAM	WNT Inhibitor Gene(As TLE/Groucho transcriptional coinhibitor inhibite WNT target gene expression)
1501	CTNND2	CANONICAL	DOWNSTREAM	Undetermined
4609	MYC	CANONICAL	DOWNSTREAM	WNT signaling pathway target gene(Key downstream target genes of the Wnt/beta-catenin signaling pathway)
3725	JUN	CANONICAL	DOWNSTREAM	WNT signaling pathway target gene(Key downstream target genes of the Wnt/beta-catenin signaling pathway)
8061	FOSL1	CANONICAL	DOWNSTREAM	WNT signaling pathway target gene(Key downstream target genes of the Wnt/beta-catenin signaling pathway)
595	CCND1	CANONICAL	DOWNSTREAM	WNT signaling pathway target gene(Key downstream target genes of the Wnt/beta-catenin signaling pathway)
894	CCND2	CANONICAL	DOWNSTREAM	WNT signaling pathway target gene(Key downstream target genes of the Wnt/beta-catenin signaling pathway)
896	CCND3	CANONICAL	DOWNSTREAM	WNT signaling pathway target gene(Key downstream target genes of the Wnt/beta-catenin signaling pathway)
8840	CCN4	CANONICAL	DOWNSTREAM	WNT signaling pathway target gene(Key downstream target genes of the Wnt/beta-catenin signaling pathway)
5467	PPARD	CANONICAL	DOWNSTREAM	WNT signaling pathway target gene(Key downstream target genes of the Wnt/beta-catenin signaling pathway)
4316	MMP7	CANONICAL	DOWNSTREAM	WNT signaling pathway target gene(Key downstream target genes of the Wnt/beta-catenin signaling pathway)
85407	NKD1	CANONICAL	DOWNSTREAM	WNT Inhibitor Gene(NKD1 binds to beta-catenin and prevents its nuclear accumulation)
85409	NKD2	CANONICAL	DOWNSTREAM	WNT Inhibitor Gene(NKD2 binds to beta-catenin and prevents its nuclear accumulation)
7157	TP53	CANONICAL	DOWNSTREAM	WNT Inhibitor Gene
6477	SIAH1	CANONICAL	DOWNSTREAM	WNT Inhibitor Gene(SIAH1 E3 ubiquitin ligases promote beta-catenin ubiquitination independent of the protein’s N-terminal phosphorylation status)
27101	CACYBP	CANONICAL	DOWNSTREAM	WNT Inhibitor Gene
6500	SKP1	CANONICAL	DOWNSTREAM	WNT Inhibitor Gene(An component of the Skp-Cullin-F-box (SCF) ubiquitin ligase complex,Skp1 ubiquitinates beta-catenin bound to chromatin, preventing its accumulation in the nucleus)
6907	TBL1X	CANONICAL	DOWNSTREAM	WNT Inhibitor Gene
79718	TBL1XR1	CANONICAL	DOWNSTREAM	WNT Inhibitor Gene
90665	TBL1Y	CANONICAL	DOWNSTREAM	WNT Inhibitor Gene
23291	FBXW11	CANONICAL	DOWNSTREAM	WNT Inhibitor Gene(FBXW11 encodes an F-box protein, part of the Skpl-cullin-F-box (SCF) ubiquitin ligase complex,involved in ubiquitination and proteasome degradation of beta-catenin)
8945	BTRC	CANONICAL	DOWNSTREAM	WNT Inhibitor Gene(BTRC encodes E3 ubiquitin protein ligase and targets phosphorylated beta-catenin)
8454	CUL1	CANONICAL	DOWNSTREAM	WNT Inhibitor Gene(An component of the Skp-Cullin-F-box (SCF) ubiquitin ligase complex,CUL1 induces Dvl2 ubiquitination-dependent degradation)
9978	RBX1	CANONICAL	DOWNSTREAM	WNT Inhibitor Gene
7481	WNT11	WNT/PCP	UPSTREAM	WNT signaling pathway ligand(As ligand activate WNT/beta-catenin and WNT/PCP signal transduction)
57216	VANGL2	WNT/PCP	UPSTREAM	WNT Activator Gene(Activation of the planar cell polarity protein Vangl2 generates long and branched cytonemes increasing paracrine WNT/beta-catenin signaling)
81839	VANGL1	WNT/PCP	UPSTREAM	WNT Activator Gene(VANGL1 participates in the activation of WNT/PCP signaling pathway, thereby enhancing cell motility and invasiveness)
11211	FZD10	WNT/PCP	UPSTREAM	Cell WNT signal ligand receptor(As recipient combine WNT ligand signal to activate WNT/PCP signaling pathway)
2535	FZD2	WNT/PCP	UPSTREAM	Cell WNT signal ligand receptor(As recipient combine WNT ligand signal to activate WNT/PCP signaling pathway)
7855	FZD5	WNT/PCP	UPSTREAM	Cell WNT signal ligand receptor(As recipient combine WNT ligand signal to activate WNT/PCP signaling pathway)
7976	FZD3	WNT/PCP	UPSTREAM	Cell WNT signal ligand receptor(As recipient combine WNT ligand signal to activate WNT/PCP signaling pathway)
8321	FZD1	WNT/PCP	UPSTREAM	Cell WNT signal ligand receptor(As recipient combine WNT ligand signal to activate WNT/PCP signaling pathway)
8322	FZD4	WNT/PCP	UPSTREAM	Cell WNT signal ligand receptor(As recipient combine WNT ligand signal to activate WNT/PCP signaling pathway)
8323	FZD6	WNT/PCP	UPSTREAM	Cell WNT signal ligand receptor(As recipient combine WNT ligand signal to activate WNT/PCP signaling pathway)
8324	FZD7	WNT/PCP	UPSTREAM	Cell WNT signal ligand receptor(As recipient combine WNT ligand signal to activate WNT/PCP signaling pathway)
8325	FZD8	WNT/PCP	UPSTREAM	Cell WNT signal ligand receptor(As recipient combine WNT ligand signal to activate WNT/PCP signaling pathway)
8326	FZD9	WNT/PCP	UPSTREAM	Cell WNT signal ligand receptor(As recipient combine WNT ligand signal to activate WNT/PCP signaling pathway)
2239	GPC4	WNT/PCP	UPSTREAM	WNT Activator Gene(GPC4 concentrates WNT3A and WNT5A to the vicinity of their specific receptors in different membrane microdomains, thereby regulating distinct WNT signaling)
4919	ROR1	WNT/PCP	UPSTREAM	Cell WNT signal ligand coreceptor(ROR tyrosine kinase receptor binds to WNT ligand using CRD domain)
4920	ROR2	WNT/PCP	UPSTREAM	Cell WNT signal ligand coreceptor(ROR tyrosine kinase receptor binds to WNT ligand using CRD domain)
6259	RYK	WNT/PCP	UPSTREAM	Cell WNT signal ligand coreceptor(RYK tyrosine kinase receptor binds to WNT ligand using WIF domain)
144165	PRICKLE1	WNT/PCP	DOWNSTREAM	WNT Activator Gene(Constitute WNT/PCP signal components and participate in signal transmission)
166336	PRICKLE2	WNT/PCP	DOWNSTREAM	WNT Activator Gene(Constitute WNT/PCP signal components and participate in signal transmission)
29964	PRICKLE4	WNT/PCP	DOWNSTREAM	Undetermined
4007	PRICKLE3	WNT/PCP	DOWNSTREAM	Undetermined
27130	INVS	WNT/PCP	DOWNSTREAM	Undetermined
1855	DVL1	WNT/PCP	DOWNSTREAM	WNT Activator Gene(DVL can bind to the intracellular C-terminal of the receptor protein FZD and participate in the classical and non classical Wnt signal transduction process)
1856	DVL2	WNT/PCP	DOWNSTREAM	WNT Activator Gene(DVL can bind to the intracellular C-terminal of the receptor protein FZD and participate in the classical and non classical Wnt signal transduction process)
1857	DVL3	WNT/PCP	DOWNSTREAM	WNT Activator Gene(DVL can bind to the intracellular C-terminal of the receptor protein FZD and participate in the classical and non classical Wnt signal transduction process)
23002	DAAM1	WNT/PCP	DOWNSTREAM	WNT Activator Gene(DAAM1 and DVL bind together to activate small G protein RhoA)
23500	DAAM2	WNT/PCP	DOWNSTREAM	WNT Activator Gene(DAAM2 and DVL bind together to activate small G protein RhoA)
387	RHOA	WNT/PCP	DOWNSTREAM	WNT Activator Gene(RhoA can simultaneously activate Rho related kinase ROCK2 after being activated and WNT/PCP signal is transduced to JNK signal cascade through MAPK8, MAPK9 and MAPK10)
9475	ROCK2	WNT/PCP	DOWNSTREAM	WNT signaling pathway target gene(The activation of ROCK2 regulates the cytoskeleton and cell adhesion, and enhances the invasiveness of tumor cells)
5879	RAC1	WNT/PCP	DOWNSTREAM	WNT Activator Gene(Activated DVL activates small G protein Rac, and then Rac activates C-Jun N-terminal kinase (JNK))
5880	RAC2	WNT/PCP	DOWNSTREAM	WNT Activator Gene(Activated DVL activates small G protein Rac, and then Rac activates C-Jun N-terminal kinase (JNK))
5881	RAC3	WNT/PCP	DOWNSTREAM	WNT Activator Gene(Activated DVL activates small G protein Rac, and then Rac activates C-Jun N-terminal kinase (JNK))
5599	MAPK8	WNT/PCP	DOWNSTREAM	WNT signaling pathway target gene(Activate JNK signaling cascade to regulate cytoskeleton and cell adhesion)
5601	MAPK9	WNT/PCP	DOWNSTREAM	WNT signaling pathway target gene(Activate JNK signaling cascade to regulate cytoskeleton and cell adhesion)
5602	MAPK10	WNT/PCP	DOWNSTREAM	WNT signaling pathway target gene(Activate JNK signaling cascade to regulate cytoskeleton and cell adhesion)
85407	NKD1	WNT/PCP	DOWNSTREAM	Undetermined
85409	NKD2	WNT/PCP	DOWNSTREAM	Undetermined
7474	WNT5A	WNT/Ca2+	UPSTREAM	WNT signaling pathway ligand(As ligand activate WNT/Ca2+ signal transduction)
81029	WNT5B	WNT/Ca2+	UPSTREAM	WNT signaling pathway ligand(As ligand activate WNT/Ca2+ signal transduction)
11211	FZD10	WNT/Ca2+	UPSTREAM	Cell WNT signal ligand receptor(As recipient combine WNT ligand signal to activate WNT/Ca2+ signaling pathway)
2535	FZD2	WNT/Ca2+	UPSTREAM	Cell WNT signal ligand receptor(As recipient combine WNT ligand signal to activate WNT/Ca2+ signaling pathway)
7855	FZD5	WNT/Ca2+	UPSTREAM	Cell WNT signal ligand receptor(As recipient combine WNT ligand signal to activate WNT/Ca2+ signaling pathway)
7976	FZD3	WNT/Ca2+	UPSTREAM	Cell WNT signal ligand receptor(As recipient combine WNT ligand signal to activate WNT/Ca2+ signaling pathway)
8321	FZD1	WNT/Ca2+	UPSTREAM	Cell WNT signal ligand receptor(As recipient combine WNT ligand signal to activate WNT/Ca2+ signaling pathway)
8322	FZD4	WNT/Ca2+	UPSTREAM	Cell WNT signal ligand receptor(As recipient combine WNT ligand signal to activate WNT/Ca2+ signaling pathway)
8323	FZD6	WNT/Ca2+	UPSTREAM	Cell WNT signal ligand receptor(As recipient combine WNT ligand signal to activate WNT/Ca2+ signaling pathway)
8324	FZD7	WNT/Ca2+	UPSTREAM	Cell WNT signal ligand receptor(As recipient combine WNT ligand signal to activate WNT/Ca2+ signaling pathway)
8325	FZD8	WNT/Ca2+	UPSTREAM	Cell WNT signal ligand receptor(As recipient combine WNT ligand signal to activate WNT/Ca2+ signaling pathway)
8326	FZD9	WNT/Ca2+	UPSTREAM	Cell WNT signal ligand receptor(As recipient combine WNT ligand signal to activate WNT/Ca2+ signaling pathway)
6259	RYK	WNT/Ca2+	UPSTREAM	Cell WNT signal ligand coreceptor(RYK tyrosine kinase receptor binds to WNT ligand using WIF domain)
23236	PLCB1	WNT/Ca2+	DOWNSTREAM	WNT Activator Gene(PLC transmits WNT/Ca2+ signal, which makes the concentration of the second messenger signal molecules in cells (including IP3 (inositol 1,4,5-triphosphate), 1,2-diacylglycerol (DAG) and Ca2+ ions) increase temporarily;PLC can convert membrane bound PIP2 into IP3 and DAG. IP3 acts on calcium channels on the endoplasmic reticulum through cytoplasmic diffusion, leading to the rele…
5330	PLCB2	WNT/Ca2+	DOWNSTREAM	WNT Activator Gene(PLC transmits WNT/Ca2+ signal, which makes the concentration of the second messenger signal molecules in cells (including IP3 (inositol 1,4,5-triphosphate), 1,2-diacylglycerol (DAG) and Ca2+ ions) increase temporarily;PLC can convert membrane bound PIP2 into IP3 and DAG. IP3 acts on calcium channels on the endoplasmic reticulum through cytoplasmic diffusion, leading to the rele…
5331	PLCB3	WNT/Ca2+	DOWNSTREAM	WNT Activator Gene(PLC transmits WNT/Ca2+ signal, which makes the concentration of the second messenger signal molecules in cells (including IP3 (inositol 1,4,5-triphosphate), 1,2-diacylglycerol (DAG) and Ca2+ ions) increase temporarily;PLC can convert membrane bound PIP2 into IP3 and DAG. IP3 acts on calcium channels on the endoplasmic reticulum through cytoplasmic diffusion, leading to the rele…
5332	PLCB4	WNT/Ca2+	DOWNSTREAM	WNT Activator Gene(PLC transmits WNT/Ca2+ signal, which makes the concentration of the second messenger signal molecules in cells (including IP3 (inositol 1,4,5-triphosphate), 1,2-diacylglycerol (DAG) and Ca2+ ions) increase temporarily;PLC can convert membrane bound PIP2 into IP3 and DAG. IP3 acts on calcium channels on the endoplasmic reticulum through cytoplasmic diffusion, leading to the rele…
815	CAMK2A	WNT/Ca2+	DOWNSTREAM	WNT Activator Gene(Calcium ions and calmodulin can together activate CaMKII (calmodulin dependent protein kinase ⅱ), which in turn activates various transcription factors (e.g. NFκB, CREB, etc.) to activate downstream gene expression)
816	CAMK2B	WNT/Ca2+	DOWNSTREAM	WNT Activator Gene(Calcium ions and calmodulin can together activate CaMKII (calmodulin dependent protein kinase ⅱ), which in turn activates various transcription factors (e.g. NFκB, CREB, etc.) to activate downstream gene expression)
817	CAMK2D	WNT/Ca2+	DOWNSTREAM	WNT Activator Gene(Calcium ions and calmodulin can together activate CaMKII (calmodulin dependent protein kinase ⅱ), which in turn activates various transcription factors (e.g. NFκB, CREB, etc.) to activate downstream gene expression)
818	CAMK2G	WNT/Ca2+	DOWNSTREAM	WNT Activator Gene(Calcium ions and calmodulin can together activate CaMKII (calmodulin dependent protein kinase ⅱ), which in turn activates various transcription factors (e.g. NFκB, CREB, etc.) to activate downstream gene expression)
5530	PPP3CA	WNT/Ca2+	DOWNSTREAM	WNT Activator Gene(The calcium ions mobilized by IP3 from the endoplasmic reticulum can activate CaN (Calcineurin), which activates NFAT (cytoplasmic protein nuclear factor related to T cells) through dephosphorylation)
5532	PPP3CB	WNT/Ca2+	DOWNSTREAM	WNT Activator Gene(The calcium ions mobilized by IP3 from the endoplasmic reticulum can activate CaN (Calcineurin), which activates NFAT (cytoplasmic protein nuclear factor related to T cells) through dephosphorylation)
5533	PPP3CC	WNT/Ca2+	DOWNSTREAM	WNT Activator Gene(The calcium ions mobilized by IP3 from the endoplasmic reticulum can activate CaN (Calcineurin), which activates NFAT (cytoplasmic protein nuclear factor related to T cells) through dephosphorylation)
5534	PPP3R1	WNT/Ca2+	DOWNSTREAM	WNT Activator Gene(The calcium ions mobilized by IP3 from the endoplasmic reticulum can activate CaN (Calcineurin), which activates NFAT (cytoplasmic protein nuclear factor related to T cells) through dephosphorylation)
5535	PPP3R2	WNT/Ca2+	DOWNSTREAM	WNT Activator Gene(The calcium ions mobilized by IP3 from the endoplasmic reticulum can activate CaN (Calcineurin), which activates NFAT (cytoplasmic protein nuclear factor related to T cells) through dephosphorylation)
5578	PRKCA	WNT/Ca2+	DOWNSTREAM	WNT Activator Gene(DAG produced by hydrolysis of PIP2 and calcium ions released from endoplasmic reticulum can jointly activate protein kinase PKC, which in turn activates various transcription factors (e.g. NFκB, CREB, etc.) to activate downstream gene expression)
5579	PRKCB	WNT/Ca2+	DOWNSTREAM	WNT Activator Gene(DAG produced by hydrolysis of PIP2 and calcium ions released from endoplasmic reticulum can jointly activate protein kinase PKC, which in turn activates various transcription factors (e.g. NFκB, CREB, etc.) to activate downstream gene expression)
5582	PRKCG	WNT/Ca2+	DOWNSTREAM	WNT Activator Gene(DAG produced by hydrolysis of PIP2 and calcium ions released from endoplasmic reticulum can jointly activate protein kinase PKC, which in turn activates various transcription factors (e.g. NFκB, CREB, etc.) to activate downstream gene expression)
4772	NFATC1	WNT/Ca2+	DOWNSTREAM	WNT signaling pathway transcription factor gene(The activated NFAT may promote the expression of several genes in neurons, myocardium and skeletal muscle cells, as well as the expression of proinflammatory genes in lymphocytes)
4773	NFATC2	WNT/Ca2+	DOWNSTREAM	WNT signaling pathway transcription factor gene(The activated NFAT may promote the expression of several genes in neurons, myocardium and skeletal muscle cells, as well as the expression of proinflammatory genes in lymphocytes)
4775	NFATC3	WNT/Ca2+	DOWNSTREAM	WNT signaling pathway transcription factor gene(The activated NFAT may promote the expression of several genes in neurons, myocardium and skeletal muscle cells, as well as the expression of proinflammatory genes in lymphocytes)
4776	NFATC4	WNT/Ca2+	DOWNSTREAM	WNT signaling pathway transcription factor gene(The activated NFAT may promote the expression of several genes in neurons, myocardium and skeletal muscle cells, as well as the expression of proinflammatory genes in lymphocytes)

## Sheet: Table S2
Serrated carcinoma associated reference genesets
P Laiho_Up	P Laiho_Down	Bob Chen_AD	Bob Chen_SSL	Ignasius Joanito_iCMS3_Up	Ignasius Joanito_iCMS3_Down
Laiho P, Kokko A, Vanharanta S et al. Serrated carcinomas form a subclass of colorectal cancer with distinct molecular basis, Oncogene 2007;26:312-320.		Chen B, Scurrah CR, McKinley ET et al. Differential pre-malignant programs and microenvironment chart distinct paths to malignancy in human colorectal polyps, Cell 2021;184:6262-6280 e6226.		Joanito I, Wirapati P, Zhao N et al. Single-cell and bulk transcriptome sequencing identifies two epithelial tumor cell states and refines the consensus molecular classification of colorectal cancer, Nat Genet 2022;54:963-975.
ADAM10	ACVR1B	STAT1	STAT6	AL445524.1	AQP8
ANP32E	ADD1	CLDN2	TFF2	TNFRSF10B	SLC26A2
ANXA2	AKAP17A	CD44	FSCN1	DNAJC10	PCSK1N
ANXA5	ALDH7A1	TGFBI	ANXA1	IGHG4	MS4A12
AP2M1	APBB3	TEAD2	AQP3	TSTA3	FABP1
ARL8B	ARHGAP8	MSX2	SMAD3	PFKP	TLE2
ARPC2	ASXL1	SMARCA4	MUC17	RASL11A	CA4
ARPP19	ATN1	FOXQ1	REG4	LIPG	UGT2A3
ATP1B1	ATP7B	SOX4	MUC5AC	RAB15	CEACAM7
ATP2B1	BRD1	ASCL2	PDX1	CTNNBIP1	SLC39A5
ATP5F1C	CCDC9	ARID3A	TACSTD2	MUC17	MOGAT3
ATP6V0E1	CCNJ	AXIN2	RELB	ATL3	ZBTB10
B2M	CDK16	RNF43	MSLN	ADAM9	CEBPA
BCAP29	CDK5RAP3	TCF7	S100P	SEZ6L2	ID1
BNIP3L	CLCN7	EPHB2	MDK	LPIN1	CKB
C1S	CPNE1	CDX2	AHR	ATP1B1	SATB2
C5orf15	DDX11	ATOH8	IRF7	PPP6R1	VAV3
CAPZA1	DLGAP4	GATA6	VDR	DEPP1	SEMA5A
CAV1	ECHDC2	STAT3	GSDMD	WARS	CFTR
CCN2	ELMO2		GSDMB	S100A13	C10orf99
CEACAM6	ENGASE		ATF3	C9orf3	HNF4A
CHMP2B	EPHB2		IL18	DPYSL2	CDX2
CLINT1	ERAL1		FOSL2	MMP7	PM20D2
CNIH4	ERBB3		KLF4	CDKN2A	SLC26A3
COMMD3	ETS2		RXRA	TVP23B	ARSE
CSNK1A1	F8A1			S100P	NOX1
CSRP2	FBXO46			CLU	MEP1A
CTSB	FMR1			SERPINB5	SELENOP
DAD1	GABRE			CYR61	DDC
DDX60	GFOD1			EPS8L1	PID1
DPYD	GRINA			TRIM29	AIFM3
DPYSL2	GTF2IRD1			SDR16C5	ST6GAL1
ELK3	HGH1			PRSS2	CDHR1
EMC3	HOXB5			RGS10	FCGRT
EMC7	HUWE1			MYOF	SPINK1
EMP1	INPP5D			TMEM92	ESPN
EMP3	KATNB1			IFI16	GJB1
EPRS1	KDM5C			TYMP	NXPE4
GBP1	KHSRP			CA9	CHP2
GCNT3	LRP6			TPGS1	PKIG
GDI2	MED12			CDC42EP1	PPP1R14D
HIF1A	MED14			BNIP3L	SMAP1
HLA-DRB1	MPHOSPH8			STIM2	A1CF
HNRNPC	MTA1			LINC00467	TFCP2L1
HSPA8	NEK3			AGRN	THBS1
IFI27	NFATC2IP			ME1	RETREG1
IGHG1	NIPSNAP3B			RGS2	MAPK13
IGKC	NPEPPS			EGLN3	ATP10B
IGLC2	NPIPA1			IFI6	NUAK2
IL6ST	NPIPB3			FUT8	MAVS
IQGAP1	OGT			CD55	AKAP1
LAMB1	PABPN1			PMP22	SHD
LAMC1	PCMTD2			KDELR3	KLC4
LCP2	PEX5			CFD	PHYH
LGALS1	PHF8			ANXA1
LSM3	PHKB			AC020656.1
MACF1	PIGL			COL16A1
MBD4	POLR1HASP			KRT7
MFAP1	PROSER1			ANKRD36C
MON2	PRRC2A			REG3A
MORF4L2	PTCH1			C4BPB
MRPS14	RAB15			SYTL1
MYL12B	RCBTB1			KLK11
MYL6	REPIN1			RARRES3
NCOA4	RPL18			TFF2
NDUFV2	RPL37A			DUSP4
NEDD8	SCAF4			TFF1
NOP10	SFPQ			NDUFA4L2
NPTN	SH2B1			AQP3
NXN	SIN3B			RAMP1
OPTN	SLC26A6			F3
ORMDL2	SMARCC2			LYZ
PALLD	SPOP			MUC5AC
PAM	SRRM2			TM4SF4
PDGFC	STX16
PDIA6	STX3
PDLIM5	TNPO2
PELI1	TRIM31
PLA2G4A	UPF3A
PLEKHB2	ZFP36L1
PLS1	ZNF263
PMP22	ZNF518A
POSTN	ZNF652
PPIC	ZNF767P
PRKAR1A	ZP3
PRNP
PSMD4
PXDN
RASSF2
RBM34
RBX1
RIN2
RO60
RPL36AL
SC5D
SDCBP
SEC24A
SEC62
SELENOT
SERF2
SGCB
SNRK
SNRPE
SPARC
SPG21
SRP14
SUMO2
SVIL
TAGLN2
TCF4
TM4SF1
TOMM7
VAPA
VDAC3
YME1L1

## Sheet: Table S3
List of chi-square test analysis
Figure	Analysis object	P-value	X-squared
Figure S3A	WNT-mRNA: NMF clustering and consensus clustering	0.0004998	578.55
Figure S3A	WNT-mRNA: NMF clustering and K-means clustering with PCA dimensionality reduction	0.0004998	600.85
Figure S3A	WNT-mRNA: NMF clustering and K-means clustering with tSNE dimensionality reduction	0.0004998	395.47
Figure S3A	WNT-mRNA: consensus clustering and K-means clustering with PCA dimensionality reduction	0.0004998	966.34
Figure S3A	WNT-mRNA: consensus clustering and K-means clustering with tSNE dimensionality reduction	0.0004998	374.8
Figure S3A	WNT-mRNA: K-means clustering with PCA dimensionality reduction and K-means clustering with tSNE dimensionality reduction	0.0004998	393.5
Figure S3A	WNT-mutation: NMF clustering and consensus clustering	0.0004998	170.81
Figure S3A	WNT-mutation: NMF clustering and K-means clustering with PCA dimensionality reduction	0.0004998	97.796
Figure S3A	WNT-mutation: NMF clustering and K-means clustering with tSNE dimensionality reduction	0.0004998	158.06
Figure S3A	WNT-mutation: consensus clustering and K-means clustering with PCA dimensionality reduction	0.0004998	12.851
Figure S3A	WNT-mutation: consensus clustering and K-means clustering with tSNE dimensionality reduction	0.0004998	111.4
Figure S3A	WNT-mutation: K-means clustering with PCA dimensionality reduction and K-means clustering with tSNE dimensionality reduction	0.0004998	15.398
Figure S3B	NMF clustering: WNT-mRNA and WNT-mutation	0.0004998	23.732
Figure S3B	consensus clustering: WNT-mRNA and WNT-mutation	0.1789	3.1657
Figure S3B	K-means clustering with PCA dimensionality reduction: WNT-mRNA and WNT-mutation	0.0004998	23.644
Figure S3B	K-means clustering with tSNE dimensionality reduction: WNT-mRNA and WNT-mutation	0.007496	9.4912
Figure S5C	NMF clustering: WNT-derived subtype and WNT-mRNA	0.0004998	404.65
Figure S5C	NMF clustering: WNT-derived subtype and WNT-mutation	0.0004998	42.594
Figure S5C	consensus clustering: WNT-derived subtype and WNT-mRNA	0.0004998	293.43
Figure S5C	consensus clustering: WNT-derived subtype and WNT-mutation	0.0004998	100.99
Figure S5C	K-means clustering with PCA dimensionality reduction: WNT-derived subtype and WNT-mRNA	0.0004998	386.95
Figure S5C	K-means clustering with PCA dimensionality reduction: WNT-derived subtype and WNT-mutation	0.0004998	108.58
Figure S5C	K-means clustering with tSNE dimensionality reduction: WNT-derived subtype and WNT-mRNA	0.0004998	284.14
Figure S5C	K-means clustering with tSNE dimensionality reduction: WNT-derived subtype and WNT-mutation	0.0004998	51.367

## Sheet: Table S4
Five CRC subtypes signature genes
W1 subtype	W2 subtype	W3 subtype	W4 subtype	W5 subtype
SP5	TRIB3	ULBP2	WNT2	ASCL2
KLK6	C6orf223	DUSP4	COL11A1	CPNE7
DKK4	KIAA1257	TFAP2A	COL10A1	GYLTL1B
LEMD1	RNF43	CLEC5A	MMP11	NKD2
SFTA2	RNF183	PAX9	INHBA	FAM176A
BMP4	GPT2	TNNT1	CTHRC1	STRA6
MSX2	PSAT1	TNFSF9	SHISA2	PABPC1L
IGFL4	CELSR3	MMP1	COMP	DACH1
LINC01124	AXIN2	C19orf51	FAP	GDPD5
HOXB8	C9orf140	ZIC2	ADAM12	PTK7
AKR1C4	IQGAP3	WNT7B	KAL1	PAH
CST4	FABP6	ZIC5	NOX4	LY6G6E
KLK7	WDR62	PNPLA3	CST2	ASGR1
KRT17	TDGF3	KRT7	BGN	R3HDML
KLK8	XKRX	ALOXE3	CORIN	GAS2
TACSTD2	MYBL2	IL8	ADAMTS12	DSCR6
ADAMTSL2	SHH	SPHK1	OLR1	C20orf165
EDAR	CXCL3	SERPINB5	DIO2	F7
BAMBI	GRIN2B	FOXD1	SFRP4	GPR143
FGF20	CARD14	TREM1	CNIH3	C13orf18
KRT6A	CXCL1	IGF2BP3	SULF1	CPN1
KRT16	C1orf180	NXPH4	PPAPDC1A	DHDPSL
LGALS7	S100P	LOC554202	ITGA11	WIF1
HEPHL1	TMEM211	AMH	THBS2	ABCC2
NMU	ALDH3B2	IL1RN	LRRC15	COL9A3
DSG3	KRTAP5-1	FSCN1	MATN3	CAMKV
CADPS	CXCL2	TRIM7	COL8A1	DUSP15
BEST3	LCN2	C11orf41	ITGBL1	NR0B2
INHBB	EN2	TRNP1	TWIST1	FZD10
KRT83	MAT1A	IGFL2	P4HA3	CYP2W1
MSLN	DUSP27	SLC26A9	SLC35D3	C21orf29
LGR6	CXCL17	C11orf20	EPYC	ELF5
DKK1	DMRTA2	PIWIL1	GRP	RASL10B
REG3A	DUOXA2	CXCL10	C6orf15	SPACA3
FGF3	SOX1	SERPINB2	TM7SF4	SMTNL2
SPRR1A	C17orf77	GABRP	ADAMTS2	GPR81
IGFL1	PADI3	HOXC6	GRM8	DRD2
ODAM	HULC	UNC5A	DKK2	SERPINA10
SPRR1B		DPCR1	WNT11	ISM2
KRT31		VNN1	CACNG4	MRPL23-AS1
PRSS1		TRIM72		MME
TRY6		AFAP1-AS1		SERPINA7
NPC1L1		ANXA10		SLC38A3
KLK12		CXCL9		B4GALNT4
MYH7B		CLDN18		MAP7D2
OBP2B		ABCA12		MYBPHL
CALML3		MUC6		GRPR
SPRR3		SEMG1		FAM3B
MUCL1		REG4		SLC30A2
C17orf78		AQP5		CKMT2
KRT5		NXF3
DEFA5

## Sheet: Table S5
SCC signature genes
SCC_RNA-seq	SCC_scRNA-seq
ULBP2	KRT7
DUSP4	REG4
TFAP2A	DUSP4
CLEC5A	IL1RN
PAX9	SERPINB5
TNNT1	TRNP1
TNFSF9	AQP5
MMP1	NXPH4
C19orf51	TNNT1
ZIC2	TFAP2A
WNT7B	FSCN1
ZIC5	IGFL2
PNPLA3	ULBP2
KRT7	MUC6
ALOXE3
IL8
SPHK1
SERPINB5
FOXD1
TREM1
IGF2BP3
NXPH4
LOC554202
AMH
IL1RN
FSCN1
TRIM7
C11orf41
TRNP1
IGFL2
SLC26A9
C11orf20
PIWIL1
CXCL10
SERPINB2
GABRP
HOXC6
UNC5A
DPCR1
VNN1
TRIM72
AFAP1-AS1
ANXA10
CXCL9
CLDN18
ABCA12
MUC6
SEMG1
REG4
AQP5
NXF3

## Sheet: Table S6
Spearman correlation between 264 drug IC50 and SCC signatures score
Name	Correlation Coefficient	Correlation P-value	Drug Candidate
FTI.277	-0.767394	6.5279e-95	YES
Midostaurin	-0.722371	2.41868e-84	YES
AZ628	-0.715203	9.93789e-82	YES
BAY.61.3606	-0.698071	1.64786e-81	YES
AP.24534	-0.678858	1.16234e-74	YES
Tipifarnib	-0.66552	3.68337e-68	YES
YM155	-0.664243	1.18495e-73	YES
PHA.793887	-0.644942	1.46254e-67	YES
AT.7519	-0.634517	6.46508e-62	YES
BMS.708163.1	-0.627819	3.9441e-63	YES
LFM.A13	-0.619279	3.38674e-61	YES
XAV.939	-0.618822	3.67155e-55	YES
XL.880	-0.614245	7.19972e-58	YES
CP466722	-0.609629	1.87036e-53	YES
GSK.1904529A	-0.605122	8.68165e-63	YES
Olaparib.rescreen	-0.603008	2.65667e-59	YES
AV.951	-0.601657	1.69123e-54	YES
Bleomycin	-0.60155	3.10465e-53	YES
Thapsigargin	-0.597965	5.51268e-56	YES
Bosutinib	-0.596734	1.63212e-48	YES
Etoposide	-0.589119	2.45398e-55	YES
CCT018159	-0.585288	1.43124e-50	YES
ABT.869	-0.579172	7.54332e-49	YES
AUY922	-0.577829	5.50767e-51	YES
CHIR.99021.1	-0.57504	2.59514e-36	YES
Bleomycin..50.uM.	-0.575009	6.52105e-46	YES
WZ3105	-0.573578	9.01864e-50	YES
KIN001.244	-0.567206	3.76024e-41	YES
AZD6482	-0.564841	9.89989e-50	YES
AS601245	-0.562532	5.26276e-45	YES
Dabrafenib	-0.560138	4.60708e-40	YES
Bexarotene	-0.556221	2.66168e-38	YES
Olaparib	-0.552019	2.12752e-39	YES
VX.11e	-0.543172	1.80573e-46	YES
HG.6.64.1	-0.537975	8.918e-37	YES
XMD13.2	-0.534976	6.04105e-38	YES
NSC.207895	-0.53472	9.57523e-42	YES
FR.180204	-0.528103	4.56694e-44	YES
CX.5461	-0.52602	9.53939e-46	YES
Gemcitabine	-0.522794	5.07055e-41	YES
Z.LLNle.CHO	-0.520677	2.13341e-39	YES
SB.715992	-0.520027	1.30695e-37	YES
BMN.673	-0.517808	2.55014e-39	YES
GSK269962A.1	-0.516565	4.30956e-45	YES
OSU.03012	-0.515066	3.73573e-33	YES
SNX.2112	-0.514993	6.00438e-39	YES
SN.38	-0.505398	3.25146e-37	YES
X5.Fluorouracil	-0.500963	1.10665e-33	YES
CEP.701	-0.499272	2.32063e-34	NO
X17.AAG	-0.498544	3.78223e-39	NO
PLX4720..rescreen.	-0.494383	1.04556e-33	NO
BI.2536	-0.492688	6.08686e-40	NO
QL.XI.92	-0.490058	3.19713e-31	NO
AG.014699	-0.48905	5.49639e-29	NO
BX.795	-0.485152	2.1779e-31	NO
Bicalutamide	-0.484555	2.43773e-36	NO
Lapatinib	-0.483302	9.61782e-35	NO
AZD6482.1	-0.478705	8.53045e-31	NO
QL.X.138	-0.473614	2.16966e-32	NO
FMK	-0.473338	8.20131e-28	NO
NG.25	-0.473275	6.06614e-29	NO
NPK76.II.72.1	-0.470457	2.33806e-30	NO
GW.2580	-0.4692	4.57945e-33	NO
piperlongumine	-0.462836	1.02353e-19	NO
Vinorelbine	-0.462463	3.07585e-37	NO
AC220	-0.454663	7.03061e-25	NO
SGC0946	-0.452844	3.37726e-27	NO
DMOG	-0.451919	3.27227e-24	NO
FK866	-0.451649	3.53732e-26	NO
Afatinib	-0.451577	4.381e-28	NO
I.BET	-0.450502	4.35807e-30	NO
JQ12	-0.449613	6.94924e-31	NO
XMD15.27	-0.448723	1.7456e-24	NO
MLN4924	-0.447235	4.43718e-36	NO
TPCA.1	-0.443549	2.6524e-27	NO
Pazopanib	-0.43667	1.54815e-26	NO
TL.1.85	-0.434054	7.17828e-25	NO
Cisplatin	-0.433573	1.8298e-26	NO
XMD8.85	-0.43082	1.02392e-28	NO
CUDC.101	-0.426536	7.89049e-27	NO
QS11	-0.426355	7.72852e-15	NO
SB.216763	-0.425756	1.78375e-24	NO
KIN001.236	-0.4252	3.3116e-23	NO
PI.103	-0.423328	4.48737e-27	NO
AKT.inhibitor.VIII	-0.419633	5.60484e-22	NO
Genentech.Cpd.10	-0.419399	7.96814e-21	NO
PIK.93	-0.418308	3.43287e-23	NO
Axitinib	-0.416242	1.10379e-21	NO
ABT.888	-0.415587	9.67318e-22	NO
HG.5.113.01	-0.414991	6.03311e-23	NO
MK.2206	-0.413323	1.31081e-18	NO
XL.184	-0.410901	7.44922e-23	NO
GSK.650394	-0.409278	9.68772e-24	NO
NVP.BHG712	-0.404358	1.61834e-22	NO
NU.7441	-0.402253	3.79626e-20	NO
Vinblastine	-0.402025	3.45466e-23	NO
GSK429286A	-0.397733	1.28863e-16	NO
Doxorubicin	-0.396411	1.47095e-22	NO
GDC0941	-0.393813	1.13562e-18	NO
PD.0332991	-0.390587	7.08203e-21	NO
TG101348	-0.389439	1.9067e-20	NO
GSK1070916	-0.385634	3.20059e-18	NO
OSI.027	-0.37876	6.11838e-19	NO
Embelin	-0.378063	8.23067e-16	NO
Epothilone.B	-0.370675	1.12438e-14	NO
VX.680	-0.369241	5.94956e-22	NO
AZD7762	-0.368835	1.69529e-21	NO
Elesclomol	-0.365776	3.58296e-19	NO
JNJ.26854165	-0.362139	1.26073e-15	NO
PF.4708671	-0.361799	8.30373e-18	NO
Y.39983	-0.360498	7.69483e-18	NO
GW843682X	-0.358453	1.62331e-20	NO
Bryostatin.1	-0.356365	2.36319e-18	NO
UNC0638.1	-0.349923	1.13499e-14	NO
NVP.BEZ235	-0.349729	1.49316e-16	NO
Temsirolimus	-0.340809	1.5012e-16	NO
UNC1215	-0.338636	3.92784e-15	NO
Paclitaxel	-0.336902	2.87254e-19	NO
CHIR.99021	-0.334449	2.598e-14	NO
JNK.Inhibitor.VIII	-0.328302	2.07737e-12	NO
BIX02189	-0.327916	5.75862e-15	NO
STF.62247	-0.325611	1.75975e-13	NO
Docetaxel	-0.32528	3.50757e-20	NO
Nilotinib	-0.323352	1.1369e-13	NO
XMD14.99	-0.318283	1.65564e-11	NO
PF.562271	-0.317689	2.75476e-15	NO
ZG.10	-0.317094	1.00908e-13	NO
BX.912	-0.313413	6.76363e-09	NO
RO.3306	-0.312185	6.75667e-13	NO
Temozolomide	-0.310477	2.76758e-13	NO
Mitomycin.C	-0.309032	4.68909e-11	NO
QL.VIII.58	-0.307133	9.56168e-15	NO
GW.441756	-0.306925	3.60985e-15	NO
Camptothecin	-0.30553	2.07401e-14	NO
CH5424802	-0.301061	1.40377e-15	NO
AZD8055	-0.300272	5.84625e-12	NO
Obatoclax.Mesylate	-0.299388	3.67202e-12	NO
GSK269962A	-0.294775	6.9075e-12	NO
GSK2126458	-0.294372	8.99288e-12	NO
TW.37	-0.289508	1.02983e-11	NO
ZSTK474	-0.288415	8.21769e-10	NO
BMS.345541	-0.285616	5.31048e-09	NO
GSK690693	-0.2811	1.21801e-10	NO
EX.527	-0.280353	5.37968e-11	NO
Cyclopamine	-0.279332	1.36469e-13	NO
Ruxolitinib	-0.277451	8.42427e-09	NO
Imatinib	-0.276489	1.48982e-09	NO
KIN001.270	-0.275369	1.22442e-10	NO
WZ.1.84	-0.271917	9.21603e-12	NO
KU.55933	-0.270593	2.24404e-10	NO
JNK.9L	-0.270504	1.18453e-10	NO
Tubastatin.A	-0.270162	4.57611e-09	NO
TL.2.105	-0.265102	3.89985e-08	NO
A.443654	-0.260965	1.57138e-12	NO
rTRAIL	-0.259883	7.60322e-08	NO
X681640	-0.258953	5.69385e-09	NO
QL.XII.61	-0.258882	4.18911e-09	NO
TAK.715	-0.246861	5.35908e-07	NO
KIN001.055	-0.246557	5.15329e-10	NO
KIN001.102	-0.246446	1.71094e-07	NO
Sunitinib	-0.243437	6.9865e-11	NO
THZ.2.102.1	-0.241826	5.23982e-08	NO
CAY10603	-0.241061	1.54461e-08	NO
BMS.509744	-0.236995	5.58361e-12	NO
Dasatinib	-0.236942	3.76439e-12	NO
Zibotentan..ZD4054	-0.236171	2.51959e-08	NO
ZM.447439	-0.232673	4.34986e-07	NO
GDC0941..rescreen.	-0.231915	1.08737e-07	NO
S.Trityl.L.cysteine	-0.229671	5.76078e-08	NO
Salubrinal	-0.228562	3.52933e-08	NO
KIN001.260	-0.22678	1.63675e-06	NO
Methotrexate	-0.224201	2.0492e-10	NO
RDEA119..rescreen.	-0.217344	1.76435e-06	NO
Tamoxifen	-0.214276	1.24591e-07	NO
AMG.706	-0.211101	2.45762e-07	NO
XMD11.85h	-0.208575	9.27203e-08	NO
Bortezomib	-0.201629	9.84174e-11	NO
YK.4.279	-0.200008	0.000278591	NO
IPA.3	-0.199764	5.58017e-07	NO
Crizotinib	-0.198044	2.06731e-06	NO
Lenalidomide	-0.197294	4.87781e-06	NO
JQ1.1	-0.193106	2.68852e-06	NO
SB52334	-0.19027	3.7667e-06	NO
PAC.1	-0.183865	6.02092e-05	NO
X.5Z..7.Oxozeaenol	-0.174981	1.81679e-06	NO
Bicalutamide.1	-0.169839	2.19298e-05	NO
MS.275	-0.168543	4.00816e-07	NO
EHT.1864	-0.166587	0.000157294	NO
MPS.1.IN.1	-0.154997	0.00134912	NO
PLX4720	-0.147155	0.000146002	NO
XMD8.92	-0.142097	3.59746e-05	NO
LAQ824	-0.13979	0.0067822	NO
Shikonin	-0.134413	0.00417327	NO
QL.XII.47	-0.129431	0.0044604	NO
IOX2	-0.126704	0.00135255	NO
MG.132	-0.126411	6.94597e-06	NO
Parthenolide	-0.125201	2.28322e-06	NO
KIN001.266	-0.122299	0.0131124	NO
AS605240	-0.119028	0.0636968	NO
EKB.569	-0.11144	0.0753947	NO
CP724714	-0.109285	0.0789391	NO
CCT007093	-0.10634	0.00128467	NO
PFI.1	-0.101553	0.00152686	NO
JW.7.52.1	-0.0947019	0.0267024	NO
YM201636	-0.0929025	0.075171	NO
GNF.2	-0.0910323	0.00090998	NO
VX.702	-0.0907672	0.00195874	NO
PXD101..Belinostat	-0.0829137	0.02093	NO
WH.4.023	-0.081347	0.00406149	NO
T0901317	-0.0797167	0.0921807	NO
Masitinib	-0.0749073	0.21787	NO
Trametinib	-0.0598696	0.117692	NO
Sorafenib	-0.0532378	0.274637	NO
LY317615	-0.0435186	0.757588	NO
Gefitinib	-0.0406619	0.348562	NO
UNC0638	-0.0393357	0.166404	NO
Cytarabine	-0.022221	0.182309	NO
AZD6244	-0.014177	0.431316	NO
Vismodegib	-0.0129639	0.119421	NO
TGX221	-0.0115301	0.0293903	NO
Pyrimethamine	0.000580914	0.687182	NO
PD.0325901	0.00174896	0.903541	NO
CI.1040	0.0093305	0.573917	NO
Roscovitine	0.0204087	0.44722	NO
Erlotinib	0.026616	0.442664	NO
SB.505124	0.029223	0.884751	NO
CGP.60474	0.0335127	0.912681	NO
SB590885	0.0388794	0.96718	NO
Nutlin.3a	0.046978	0.499298	NO
CMK	0.0478846	0.756464	NO
AZD.0530	0.0492488	0.827354	NO
PHA.665752	0.0662766	0.257547	NO
RDEA119	0.0722377	0.0506812	NO
AR.42	0.0978497	0.133716	NO
AICAR	0.0991918	0.20101	NO
CGP.082996	0.106774	0.0338917	NO
BMS.708163	0.113269	0.0131485	NO
ABT.263	0.11944	0.0340464	NO
Cetuximab	0.119639	0.0415558	NO
JQ1	0.151714	0.00671725	NO
SL.0101.1	0.159696	0.000877476	NO
NSC.87877	0.162779	0.000139466	NO
JW.7.24.1	0.16377	0.000197703	NO
A.770041	0.173382	0.00550816	NO
ATRA	0.193912	0.000563366	NO
MP470	0.200194	3.216e-07	NO
BIRB.0796	0.202725	2.63461e-05	NO
BMS.536924.1	0.211443	2.6626e-07	NO
BMS.536924	0.226618	5.82946e-07	NO
CAL.101	0.243759	8.6663e-09	NO
Afatinib..rescreen.	0.256331	9.39891e-08	NO
Vorinostat	0.263817	8.39328e-08	NO
OSI.930	0.268817	1.68993e-07	NO
VNLG.124	0.274171	4.4242e-09	NO
KIN001.135	0.275669	1.09145e-08	NO
AZD6244.1	0.294606	4.43492e-11	NO
HG.5.88.01	0.315954	2.45944e-16	NO
BMS.754807	0.359521	1.06016e-18	NO
THZ.2.49	0.375854	1.90624e-17	NO
OSI.906	0.524082	1.82032e-38	NO
NVP.TAE684	0.565328	6.88578e-40	NO
PD.173074	0.571312	8.32747e-52	NO
Phenformin	0.601988	2.01943e-53	NO
Rapamycin	0.62408	5.61017e-57	NO

## Sheet: Table S7
Result of the Connectivity Map analysis
Rank	Score	Type	ID	Name	Description	Target	MOA
3	98.94	cp	BRD-A52650764	ingenol	PKC activator	PRKCD, PRKCE	PKC activator
7	98.52	cp	BRD-M30523314	vinorelbine	Tubulin inhibitor	TUBB	Tubulin inhibitor
9	97.92	cp	BRD-K91145395	prostratin	PKC activator	PRKCA, PRKCB, PRKCD, PRKCE, PRKCG, PRKCH, PRKCQ	PKC activator
10	97.78	cp	BRD-K35687265	ON-01910	PLK inhibitor	CDK1, FLT1, FYN, MCL1, PDGFRA, PLK1, PLK2, SRC	PLK inhibitor
15	95.89	cp	BRD-A36707673	hydroxycholesterol	LXR agonist	ABCA1, NR1H2, NR1H3	LXR agonist
16	95.6	cp	BRD-A15079084	phorbol-12-myristate-13-acetate	PKC activator	CD4, KCNT2, PRKCA, TRPV4	PKC activator
19	94.44	cp	BRD-K91623615	ABT-751	Tubulin inhibitor	TUBB	Tubulin inhibitor
22	94.26	cp	BRD-K94325918	kinetin-riboside	Apoptosis stimulant		Apoptosis stimulant
26	93.8	cp	BRD-K12539581	nocodazole	Tubulin inhibitor	HPGDS	Tubulin inhibitor
34	91.59	cp	BRD-K82109576	vincristine	Tubulin inhibitor	TUBB, TUBA4A	Tubulin inhibitor
38	90.4	cp	BRD-K99498722	NPI-2358	Tubulin inhibitor		Tubulin inhibitor
43	89.68	cp	BRD-K37456065	VU-0365114-2	M5 modulator	CHRM5	M5 modulator
45	89.36	cp	BRD-K28120222	parthenolide	NFkB pathway inhibitor	ADIPOR2, IKBKB, RELA	NFkB pathway inhibitor
49	88.46	cp	BRD-K26997899	SA-792574	Microtubule inhibitor	TUBB	Microtubule inhibitor
52	87.96	cp	BRD-A58955223	sulforaphane	Antineoplastic	NFE2L2	Antineoplastic, Aryl hydrocarbon receptor antagonist
53	87.79	cp	BRD-A17819071	gedunin	HSP inhibitor	HSP90AA1	HSP inhibitor
55	87.7	cp	BRD-K40255344	tyrphostin-A9	Protein tyrosine kinase inhibitor		Protein tyrosine kinase inhibitor, Tyrosine kinase inhibitor
60	86.29	cp	BRD-K59184148	SB-216763	Glycogen synthase kinase inhibitor	GSK3B, CCNA2, CDK2, GSK3A	Glycogen synthase kinase inhibitor
61	86.01	cp	BRD-K15600710	obatoclax	BCL inhibitor	BCL2, BCL2L1, MCL1	BCL inhibitor
62	85.81	cp	BRD-K39569857	avrainvillamide-analog-3	nucleophosmin inhibitor	NPM1	nucleophosmin inhibitor
64	85.45	cp	BRD-A15010982	HU-211	Glutamate receptor antagonist	CNR1, CNR2, GLRA1, GLRA2, GLRA3, GPR55, GRIN1, NFKB1	Glutamate receptor antagonist
67	84.41	cp	BRD-K77987382	mebendazole	Tubulin inhibitor	TUBA1A, TUBB, TUBB4B	Tubulin inhibitor
71	83.55	cp	BRD-A81795050	U-18666A	Oxidosqualene cyclase inhibitor		Oxidosqualene cyclase inhibitor
73	83.43	cp	BRD-A54927599	KF-38789	P-selectin inhibitor	SELP	P-selectin inhibitor
76	82.56	cp	BRD-K56614220	clofazimine	GK0582 inhibitor		GK0582 inhibitor
82	81.46	cp	BRD-K02526760	QS-11	ARFGAP inhibitor	ARFGAP1	ARFGAP inhibitor
83	81.42	cp	BRD-A62057054	MDL-11939	Serotonin receptor antagonist	HTR2A, HTR2B, HTR2C	Serotonin receptor antagonist
91	79.49	cp	BRD-K64517075	heliomycin	ATP synthase inhibitor		ATP synthase inhibitor
93	79.38	cp	BRD-K86003836	flubendazole	Tubulin inhibitor	TUBB	Tubulin inhibitor
96	77.62	cp	BRD-A55484088	BNTX	Opioid receptor antagonist	OPRD1, OPRK1, OPRM1	Opioid receptor antagonist
98	76.86	cp	BRD-U86922168	QL-XII-47	BTK inhibitor	BMX, BTK	BTK inhibitor, Cytoplasmic tyrosine protein kinase BMX inhibitor
100	76.37	cp	BRD-K56700933	phenethyl-isothiocyanate	Antineoplastic	CYP2E1	Antineoplastic
101	76.18	cp	BRD-K20152659	gamma-homolinolenic-acid	Cholesterol inhibitor	PTGS1, PTGS2	Cholesterol inhibitor, Platelet aggregation inhibitor, Prostanoid receptor agonist, Prostanoid receptor stimulant
103	75.6	cp	BRD-A34205397	suloctidil	Adrenergic receptor antagonist		Adrenergic receptor antagonist
108	72.91	cp	BRD-K62609077	scoulerine	Adrenergic receptor antagonist	ADRA1D, ADRA2A, GABRA1	Adrenergic receptor antagonist, GABA receptor antagonist, Serotonin receptor antagonist
109	72.58	cp	BRD-K17896185	FIT	Opioid receptor agonist	OPRD1	Opioid receptor agonist
111	72.53	cp	BRD-A36267905	buphenine	Adrenergic receptor agonist	ADRB2	Adrenergic receptor agonist
124	69.28	cp	BRD-K40742111	baeomycesic-acid	Lipoxygenase inhibitor		Lipoxygenase inhibitor
126	69.16	cp	BRD-K36395411	SB-206553	Serotonin receptor antagonist	HTR2B, HTR2C, HTR1A, HTR2A	Serotonin receptor antagonist
127	68.82	cp	BRD-A16311756	profenamine	Butyrylcholinesterase inhibitor	CHRM1, BCHE, CHRM2, GRIN3A	Butyrylcholinesterase inhibitor, Cholinergic receptor antagonist
128	68.81	cp	BRD-K53545112	CNQX	Glutamate receptor antagonist	GRIA1, GRIA2, GRIA3, GRIA4	Glutamate receptor antagonist
130	68.55	cp	BRD-K92731339	perindopril	ACE inhibitor	ACE	ACE inhibitor
131	68.29	cp	BRD-K67844266	MLN-4924	Nedd activating enzyme inhibitor	NAE1, UBA3	Nedd activating enzyme inhibitor
132	68.28	cp	BRD-K57546357	prunetin	Breast cancer resistance protein inhibitor	ABCG2, ALDH2	Breast cancer resistance protein inhibitor
133	67.99	cp	BRD-K52512893	SC-19220	Prostanoid receptor antagonist	PTGER1	Prostanoid receptor antagonist
136	66.7	cp	BRD-K66792149	quinoclamine	Algicide		Algicide
137	66.48	cp	BRD-K56596464	QX-314	Sodium channel blocker	MAPK14, TGFBR1	Sodium channel blocker
139	65.89	cp	BRD-K98548675	parthenolide	NFkB pathway inhibitor	ADIPOR2, IKBKB, RELA	NFkB pathway inhibitor, Adiponectin receptor agonist
141	65.54	cp	BRD-K48427617	U-0124	MEK inhibitor		MEK inhibitor
144	64.89	cp	BRD-K09638361	SA-63133	-666	CSNK1E, CSNK1A1, CSNK1D, CSNK1G2	-666
146	64.22	cp	BRD-A50737080	CGK-733	ATR kinase inhibitor	ATM, ATR	ATR kinase inhibitor
150	63.53	cp	BRD-K19554809	MK-212	Serotonin receptor agonist	HTR2A, HTR2B, HTR2C	Serotonin receptor agonist
151	63.33	cp	BRD-K60476892	YC-1	Guanylyl cyclase activator	HIF1A, GUCY1A2, GUCY1A3, GUCY1B3	Guanylyl cyclase activator
152	62.86	cp	BRD-K28360340	TW-37	BCL inhibitor	BCL2, BCL2L1, MCL1	BCL inhibitor
153	62.76	cp	BRD-K51318897	fenbendazole	Tubulin inhibitor	CYP2C19, CYP2D6, CYP2J2, CYP3A4, TUBB	Tubulin inhibitor
154	62.5	cp	BRD-A43150328	penicillic-acid	other antibiotic		other antibiotic
156	62.01	cp	BRD-K59753975	vindesine	Tubulin inhibitor	TUBB, TUBB1	Tubulin inhibitor
158	61.65	cp	BRD-K28168037	fenretinide	Apoptosis stimulant	CYP2C8, CYP3A5, RARA, RARG	Apoptosis stimulant, Retinoid receptor agonist
161	61.54	cp	BRD-K70511574	sunitinib	PLK inhibitor	FLT3, KDR, KIT, FLT4, FLT1, PDGFRA, PDGFRB, RET, CSF1R, FGFR1	PLK inhibitor
170	59.91	cp	BRD-A45333398	periplocymarin	Apoptosis stimulant		Apoptosis stimulant
171	59.8	cp	BRD-M86331534	pyrvinium-pamoate	AKT inhibitor	AR	AKT inhibitor
172	59.76	cp	BRD-A08003242	rhodomyrtoxin-b	sodium fluorescein uptake inhibitor		sodium fluorescein uptake inhibitor
173	59.46	cp	BRD-K93325701	damnacanthal	SRC inhibitor		SRC inhibitor
175	59.11	cp	BRD-A09062839	amylocaine	Local anesthetic		Local anesthetic
176	58.94	cp	BRD-K92991072	PAC-1	Caspase activator	CASP3	Caspase activator
178	58.68	cp	BRD-K04923131	GSK-3-inhibitor-IX	Glycogen synthase kinase inhibitor	ALOX5, GSK3A, GSK3B	Glycogen synthase kinase inhibitor, Lipoxygenase inhibitor
179	58.36	cp	BRD-K52075715	oxibendazole	Tubulin inhibitor	TUBB, TUBB4B	Tubulin inhibitor
180	58.28	cp	BRD-K77390737	xanthohumol	ATPase inhibitor	CYP19A1, VCP	ATPase inhibitor
181	58	cp	BRD-K91370081	anisomycin	DNA synthesis inhibitor	NHP2L1, RPL10L, RPL11, RPL13A, RPL15, RPL19, RPL23, RPL23A, RPL26L1, RPL3, RPL37, RPL8, RSL24D1	DNA synthesis inhibitor
184	57.14	cp	BRD-A98283014	calmidazolium	Calcium channel blocker	ATP2B1, PDE1A	Calcium channel blocker, Calmodulin antagonist
190	55.7	cp	BRD-K13725475	rhodomyrtoxin	Cytotoxic agent		Cytotoxic agent, DNA intercalator
204	51.43	cp	BRD-K37865504	LY-2183240	FAAH inhibitor	FAAH	FAAH inhibitor
212	49.01	cp	BRD-A52193669	withaferin-a	IKK inhibitor	ACHE, BCHE, IKBKB	IKK inhibitor
214	48.7	cp	BRD-K11911061	GR-127935	Serotonin receptor antagonist	HTR1B, HTR1D, HTR1A, HTR2A, HTR2C, HTR1E, HTR1F, HTR2B, HTR6	Serotonin receptor antagonist
217	47.75	cp	BRD-A56020723	CA-074-Me	Cathepsin inhibitor	CTSB	Cathepsin inhibitor
219	47.46	cp	BRD-K07691486	roscovitine	CDK inhibitor	CDK2, CDK9, CDK7, CDK1, CDK5	CDK inhibitor
220	47.31	cp	BRD-K65786282	CGP-7930	GABA receptor modulator	GABBR1	GABA receptor modulator, GABA receptor positive allosteric modulator
224	45.65	cp	BRD-K76840893	RS-17053	Adrenergic receptor antagonist	ADRA1A, ADRA1D	Adrenergic receptor antagonist
225	45.41	cp	BRD-K72034655	peucedanin	Apoptosis stimulant		Apoptosis stimulant
227	45.21	cp	BRD-K90382497	GW-843682X	PLK inhibitor	PLK1, PLK3	PLK inhibitor
230	44.31	cp	BRD-A55594068	vinblastine	Microtubule inhibitor	TUBB, JUN, TUBA1A, TUBD1, TUBE1, TUBG1	Microtubule inhibitor, Tubulin inhibitor
231	44.05	cp	BRD-K53523901	arctigenin	MEK inhibitor	ADIPOR1, AHR, CHUK, MAP2K1	MEK inhibitor
233	43.7	cp	BRD-A62184259	cycloheximide	Protein synthesis inhibitor	GSK3B, RPL3	Protein synthesis inhibitor
246	41.78	cp	BRD-K63630713	etacrynic-acid	Sodium/potassium/chloride transporter inhibitor	SLC12A1, ATP1A1, SLC12A2	Sodium/potassium/chloride transporter inhibitor
247	41.72	cp	BRD-K97354755	SU-6656	SRC inhibitor	LYN, AURKB, AURKC, BRSK2, CALM1, CAMK2D, LCK, RET, SRC, YES1	SRC inhibitor
248	41.58	cp	BRD-K83837640	JNJ-26854165	HDAC inhibitor	HDAC1, HDAC10, HDAC11, HDAC2, HDAC3, HDAC4, HDAC5, HDAC6, HDAC7, HDAC8, HDAC9, MDM2	HDAC inhibitor
252	40.76	cp	BRD-K57011718	UK-356618	Metalloproteinase inhibitor	MMP3, MMP13, MMP14, MMP2, MMP9	Metalloproteinase inhibitor
253	40.73	cp	BRD-A90799790	isradipine	Calcium channel blocker	CACNA1C, CACNA1D, CACNA2D1, CACNA1F, CACNA1H, CACNA1S, CACNA2D2, CACNB2	Calcium channel blocker
258	40.11	cp	BRD-A31575449	CGP-20712	Adrenergic receptor antagonist	ADRB1, ADRB3	Adrenergic receptor antagonist
261	39.9	cp	BRD-K92301463	16,16-dimethylprostaglandin-e2	Prostanoid receptor agonist	HPGD	Prostanoid receptor agonist
264	39.35	cp	BRD-K72895815	SSR-69071	Leukocyte elastase inhibitor	ELANE	Leukocyte elastase inhibitor
268	38.75	cp	BRD-K86600316	RS-79948	Adrenergic receptor antagonist		Adrenergic receptor antagonist
277	37.92	cp	BRD-K78084463	W-12	Calmodulin antagonist		Calmodulin antagonist
283	36.75	cp	BRD-K92138166	mammea-a	other antibiotic		other antibiotic
286	36.37	cp	BRD-K10136726	tosyllysyl-chloromethyl-ketone	Chymotrypsin inhibitor		Chymotrypsin inhibitor
291	36.01	cp	BRD-K55420858	mirin	MRE11A exonuclease inhibitor	MRE11A	MRE11A exonuclease inhibitor
297	35.18	cp	BRD-A15435692	BMY-14802	Sigma receptor antagonist	HTR1A, SIGMAR1	Sigma receptor antagonist
299	35.08	cp	BRD-A80775386	hyperforin	Cyclooxygenase inhibitor	NR1I2, ALOX5, PTGS1, TRPC6	Cyclooxygenase inhibitor, Dopamine uptake inhibitor, Interleukin receptor antagonist, Lipoxygenase inhibitor, Serotonin reuptake inhibitor
301	34.42	cp	BRD-K61691971	avrainvillamide-analog-1	nucleophosmin inhibitor	NPM1	nucleophosmin inhibitor
302	34.34	cp	BRD-K69032158	diprotin-a	Dipeptidyl peptidase inhibitor	DPP4	Dipeptidyl peptidase inhibitor
303	34.13	cp	BRD-K40530731	hyoscyamine	Acetylcholine receptor antagonist	CHRM1, CHRM2, CHRM3, CHRM4	Acetylcholine receptor antagonist
304	34.06	cp	BRD-A72703248	SKF-96365	Calcium channel blocker	CYP3A4, TRPC1, PKD2, TRPC3, TRPC4, TRPC5, TRPV2	Calcium channel blocker
306	33.48	cp	BRD-K39120595	bithionol	Autotaxin inhibitor	ESR1, ESR2, MCL1	Autotaxin inhibitor
307	33.35	cp	BRD-K01815685	indole	aryl hydrocarbon receptor agonist	AHR, IDO1	aryl hydrocarbon receptor agonist
308	33.34	cp	BRD-K47150025	KI-8751	VEGFR inhibitor	KDR	VEGFR inhibitor, KIT inhibitor, PDGFR receptor inhibitor
309	33.33	cp	BRD-K13927029	retinol	Retinoid receptor ligand	ALDH1A1, ALDH1A2, ALDH1A3, DHRS3, DHRS4, LRAT, NR2C2, RBP1, RBP3, RDH11, RDH12, RDH13, RDH14, RDH5, RDH8, RETSAT, RHO, RLBP1, RXRA, RXRB, RXRG	Retinoid receptor ligand
310	32.72	cp	BRD-K30990140	FR-122047	Cyclooxygenase inhibitor		Cyclooxygenase inhibitor
311	32.65	cp	BRD-K71823332	epothilone-a	Microtubule stabilizing agent		Microtubule stabilizing agent
313	32.53	cp	BRD-K88868628	iodoacetic-acid	Cysteine peptidase inhibitor		Cysteine peptidase inhibitor
315	32.25	cp	BRD-K96778649	tyrphostin-47	EGFR inhibitor	EGFR	EGFR inhibitor
316	31.89	cp	BRD-K44442813	pidotimod	Interferon receptor agonist		Interferon receptor agonist, Interleukin receptor agonist
318	31.66	cp	BRD-K32536677	AGK-2	SIRT inhibitor	SIRT2	SIRT inhibitor
321	31.24	cp	BRD-K07996107	harpagoside	Acetylcholinesterase inhibitor	ACHE	Acetylcholinesterase inhibitor
326	30.65	cp	BRD-K56450366	NSC-94258	Antineoplastic	AKR1B1, CYP19A1, HSD17B1	Antineoplastic
327	30.62	cp	BRD-A39522003	OMDM-2	FAAH inhibitor	GPR119	FAAH inhibitor
337	28.88	cp	BRD-K95921201	reserpine	Vesicular monoamine transporter inhibitor	SLC18A2, SLC18A1	Vesicular monoamine transporter inhibitor
338	28.71	cp	BRD-K17415526	tyrphostin-AG-835	Protein tyrosine kinase inhibitor	EGFR	Protein tyrosine kinase inhibitor
339	28.7	cp	BRD-U33728988	QL-X-138	MTOR inhibitor	BTK, JAK3, MKNK2, MTOR, PRKDC	MTOR inhibitor
341	28.43	cp	BRD-K95992530	Cyclo-[Arg-Gly-Asp-D-Phe-Val]	integrin antagonist	ITGAV, ITGB3	integrin antagonist
344	27.88	cp	BRD-K03557653	sappanone-a	Tyrosinase inhibitor		Tyrosinase inhibitor, Melanin inhibitor
346	27.71	cp	BRD-A63998256	helveticoside	ATPase inhibitor	ATP1A1	ATPase inhibitor
348	27.66	cp	BRD-A62890442	3-methyl-GABA	GABA aminotransferase activator		GABA aminotransferase activator
350	27.54	cp	BRD-K44849676	capsazepine	TRPV agonist	TRPV1, TRPV4	TRPV agonist
351	27.39	cp	BRD-K00610438	altanserin	Serotonin receptor antagonist	HTR2A, HTR2C	Serotonin receptor antagonist
356	26.91	cp	BRD-K33583600	isoliquiritigenin	Guanylate cyclase activator	AKR1B1, HRH2, SIRT1	Guanylate cyclase activator
361	26.57	cp	BRD-A29260609	acebutolol	Adrenergic receptor antagonist	ADRB1, ADRB2	Adrenergic receptor antagonist
362	26.48	cp	BRD-K42142750	retrorsine	Antimitotic		Antimitotic, Cytotoxic agent, Mutagenic
363	26.26	cp	BRD-K26818574	BIX-01294	Histone lysine methyltransferase inhibitor	EHMT1, EHMT2	Histone lysine methyltransferase inhibitor, DNA methyltransferase inhibitor
364	26.19	cp	BRD-K83289131	CAY-10618	NAMPT inhibitor	NAMPT	NAMPT inhibitor
365	25.87	cp	BRD-A28105619	cucurbitacin-i	JAK inhibitor	JAK2, STAT3	JAK inhibitor, Lipocortin synthesis stimulant, STAT inhibitor
366	25.87	cp	BRD-K94841585	emodic-acid	Laxative		Laxative
367	25.8	cp	BRD-K00184207	GR-206	Aryl hydrocarbon receptor ligand		Aryl hydrocarbon receptor ligand
368	25.76	cp	BRD-A62182663	YK-4279	Apoptosis stimulant	DHX9, EWSR1, FLI1	Apoptosis stimulant, EWS-FLI1 inhibitor
374	25.23	cp	BRD-K48935217	epothilone	Microtubule inhibitor	TUBA1A, TUBA1B, TUBA1C, TUBA3C, TUBA4A, TUBA8, TUBB, TUBB1, TUBB3, TUBB4A, TUBB4B	Microtubule inhibitor
375	25.18	cp	BRD-A49225603	alimemazine	Histamine receptor agonist	HRH1	Histamine receptor agonist
379	24.78	cp	BRD-K95655893	MAZ-51	VEGFR inhibitor	FLT4	VEGFR inhibitor
381	24.75	cp	BRD-K26015241	ODQ	Guanylyl cyclase inhibitor	GUCY1A2, GUCY1A3, GUCY1B3	Guanylyl cyclase inhibitor
382	24.66	cp	BRD-A73741725	exemestane	Aromatase inhibitor	CYP19A1	Aromatase inhibitor
389	24.26	cp	BRD-K84895041	BMY-45778	IP1 prostacyclin receptor agonist	PTGIR	IP1 prostacyclin receptor agonist
391	24.14	cp	BRD-K09549677	mibefradil	T-type calcium channel blocker	CACNA1G, CACNA1H, CACNA1C, CACNA1I, ANO1, CACNA1D, CACNA1F, CACNA1S, CACNB1, CACNB2, CACNB3, CACNB4, CATSPER1, CATSPER2, CATSPER3, CATSPER4, CYP3A5, CYP3A7, SCN2A, SCN4A, SCN5A, SCN9A	T-type calcium channel blocker
392	24.08	cp	BRD-K29582115	ziprasidone	Dopamine receptor antagonist	DRD2, HTR2A, HTR1A, HTR1D, HRH1, HTR1B, HTR1E, HTR2C, HTR7, ADRA1A, ADRA1B, ADRA2A, ADRA2B, ADRA2C, CHRM1, CHRM2, CHRM3, CHRM4, CHRM5, DRD1, DRD3, DRD4, DRD5, HTR3A, HTR6, SLC6A4	Dopamine receptor antagonist, Serotonin receptor antagonist
393	24.01	cp	BRD-A03816571	CP-55940	Cannabinoid receptor agonist	CNR1, CNR2, CXCR4, GPR55	Cannabinoid receptor agonist
395	23.91	cp	BRD-K97509413	coumestrol	Estrogen receptor agonist	ESR1, ESR2	Estrogen receptor agonist
398	23.48	cp	BRD-K30189597	SYK-inhibitor	SYK inhibitor	SYK	SYK inhibitor
399	23.48	cp	BRD-K24994810	androstenol	GABA receptor modulator	NR1I3	GABA receptor modulator
401	23.41	cp	BRD-A96107863	nisoldipine	Calcium channel blocker	CACNA1C, CACNA1D, CACNA1S, CACNA2D1, CACNB2, CYP3A5	Calcium channel blocker
411	22.49	cp	BRD-K48932581	cetraxate	Mucus protecting agent	GAST	Mucus protecting agent
414	22.43	cp	BRD-K36737713	AG-957	Protein tyrosine kinase inhibitor	ABL1, EGFR	Protein tyrosine kinase inhibitor
419	22.05	cp	BRD-K64451768	GANT-58	GLI antagonist	DHH, GLI1, IHH	GLI antagonist
420	22.02	cp	BRD-K92723993	imatinib	BCR-ABL kinase inhibitor	ABL1, KIT, PDGFRA, BCR, CSF1R, PDGFRB, ABCG2, CYP2C19, CYP2C8, CYP3A5, DDR1, NTRK1, RET	BCR-ABL kinase inhibitor, KIT inhibitor, PDGFR receptor inhibitor
421	22	cp	BRD-K47717570	NBQX	Glutamate receptor antagonist	GRIA1, GRIA2, GRIA3, GRIA4, GRIK1, GRIN1, GRIN2A, GRIN2B	Glutamate receptor antagonist
422	21.77	cp	BRD-K73319509	PF-04217903	c-Met inhibitor	MET	c-Met inhibitor
425	21.57	cp	BRD-K90789829	nefazodone	Adrenergic inhibitor	HTR2A, SLC6A4, HTR2C, SLC6A2, ADRA1A, ADRA1B, ADRA2A, CYP3A4, CYP3A5, CYP3A7, HTR1A, SLC6A3	Adrenergic inhibitor, Norepinephrine reuptake inhibitor, Serotonin receptor antagonist, Serotonin reuptake inhibitor
426	21.51	cp	BRD-K51730347	diphencyprone	Immunostimulant		Immunostimulant
429	21.31	cp	BRD-A90515964	guaifenesin	Expectorant		Expectorant
432	21.28	cp	BRD-A41555725	chlortetracycline	Protein synthesis inhibitor		Protein synthesis inhibitor
435	21.18	cp	BRD-K39520573	GW-5074	Leucine rich repeat kinase inhibitor	LRRK1, LRRK2, NTRK1, RAF1	Leucine rich repeat kinase inhibitor, RAF inhibitor
438	20.82	cp	BRD-K21350491	phenamil	TRPV antagonist	PKD2L1	TRPV antagonist
439	20.82	cp	BRD-K88741031	methyl-2,5-dihydroxycinnamate	EGFR inhibitor	EGFR	EGFR inhibitor, Tyrosine kinase inhibitor
440	20.64	cp	BRD-K18855837	varenicline	Acetylcholine receptor agonist	CHRNA4, CHRNA3, CHRNA6, CHRNA7, CHRNB2	Acetylcholine receptor agonist
443	20.56	cp	BRD-A10969569	ambelline	Plant alkaloid		Plant alkaloid
446	20.26	cp	BRD-K62792802	LY-83583	Guanylyl cyclase inhibitor	GUCY1A2	Guanylyl cyclase inhibitor
447	20.24	cp	BRD-K26801045	pipamperone	Dopamine receptor antagonist	DRD2, HTR2A, HRH1, HTR1A, HTR1B, HTR1D	Dopamine receptor antagonist
448	20.17	cp	BRD-K93480852	KN-93	Calcium-calmodulin dependent protein kinase inhibitor	CAMK2A	Calcium-calmodulin dependent protein kinase inhibitor
451	20.05	cp	BRD-K48168960	propylthiouracil	Thyroid peroxidase inhibitor	TPO, DIO1	Thyroid peroxidase inhibitor
452	20.04	cp	BRD-K21806131	tegaserod	Serotonin receptor partial agonist	HTR4, HTR2B, HTR2A, HTR2C	Serotonin receptor partial agonist
453	19.99	cp	BRD-K13571841	pepstatin	Aspartic protease inhibitor	CTSB, CTSD, CTSL, REN	Aspartic protease inhibitor
454	19.98	cp	BRD-A82371568	clofarabine	Ribonucleoside reductase inhibitor	RRM1, POLA1, RRM2, SLC22A8	Ribonucleoside reductase inhibitor
455	19.9	cp	BRD-K50495309	SRC-kinase-inhibitor-I	SRC inhibitor	CSK, LCK, RIPK2	SRC inhibitor
456	19.84	cp	BRD-K11634954	GBR-13069	Dopamine uptake inhibitor	SLC6A3	Dopamine uptake inhibitor
457	19.8	cp	BRD-A35623999	CGP-37157	L-type calcium channel blocker	SLC8A1	L-type calcium channel blocker, Mitochondrial Na+/Ca2+ exchanger antagonist, Sodium/calcium exchange inhibitor
462	19.15	cp	BRD-A94756469	digoxin	ATPase inhibitor	ATP1A1, ABCB1, RORC, SLCO1B3	ATPase inhibitor
463	19.09	cp	BRD-K36627727	tamibarotene	Retinoid receptor agonist	RARA, RARB	Retinoid receptor agonist
464	19.07	cp	BRD-A10715913	sulpiride	Dopamine receptor antagonist	DRD2, CA7, DRD3, CA1, CA12	Dopamine receptor antagonist
465	18.99	cp	BRD-K33551950	radicicol	HSP inhibitor	ACLY, DLAT, HSP90AB1, HSP90B1, MAP3K7, OPRM1, PDK3	HSP inhibitor
467	18.91	cp	BRD-K76907295	VU-0418947-2	HIF modulator		HIF modulator
468	18.88	cp	BRD-K17075857	chloroxine	Opioid receptor antagonist	OPRK1	Opioid receptor antagonist
470	18.82	cp	BRD-A76279427	myriocin	Serine palmitoyltransferase inhibitor	AKT1, SPTLC1, SPTLC2, SPTLC3	Serine palmitoyltransferase inhibitor
471	18.78	cp	BRD-A97104540	fenoterol	Adrenergic receptor agonist	ADRB2, ADRB1, ADRB3	Adrenergic receptor agonist
474	18.68	cp	BRD-A45543382	metrizamide	Radiopaque medium		Radiopaque medium
476	18.42	cp	BRD-K29673530	hypericin	Tyrosine kinase inhibitor		Tyrosine kinase inhibitor
477	18.32	cp	BRD-K47869605	podophyllotoxin	Microtubule inhibitor	IGF1R, CASP3, TOP2A, TUBA4A, TUBB	Microtubule inhibitor, Tubulin inhibitor
478	18.27	cp	BRD-K31491153	1-phenylbiguanide	Serotonin receptor agonist	HTR3A, HTR3B	Serotonin receptor agonist
480	18.2	cp	BRD-K32318651	acyclovir	DNA polymerase inhibitor	PNP	DNA polymerase inhibitor
484	18.05	cp	BRD-K44067360	flufenamic-acid	Chloride channel blocker	AKR1C3, AR, PTGS1, PTGS2, ANO1, GJA1, GJA10, GJA3, GJA4, GJA5, GJA8, GJA9, GJB1, GJB2, GJB3, GJB4, GJB5, GJB6, GJB7, GJC1, GJC2, GJC3, GJD2, GJD3, GJD4, GJE1, PANX1, PANX2, PANX3, PKD2L1, TRPC5, TRPM2, TRPM5	Chloride channel blocker
487	17.91	cp	BRD-K85503079	perospirone	Dopamine receptor antagonist	DRD2, HTR2A, DRD3, DRD4, HTR2C	Dopamine receptor antagonist, Serotonin receptor antagonist
488	17.88	cp	BRD-K28907958	CD-437	Retinoid receptor agonist	RARG	Retinoid receptor agonist
490	17.79	cp	BRD-A93000692	ciglitazone	PPAR receptor agonist	PPARG, INS	PPAR receptor agonist
491	17.75	cp	BRD-K68174511	torin-2	MTOR inhibitor	MTOR	MTOR inhibitor
498	17.37	cp	BRD-A99177642	deltaline	Acetylcholine receptor antagonist	CHRNA7	Acetylcholine receptor antagonist
499	17.27	cp	BRD-K34995470	SU-1498	VEGFR inhibitor	ERBB2, KDR	VEGFR inhibitor
503	17.07	cp	BRD-A76093993	cromakalim	Potassium channel activator	KCNJ8, ABCC9, KCNJ5	Potassium channel activator
504	17.02	cp	BRD-A82590476	SDZ-NKT-343	Tachykinin antagonist	TACR1	Tachykinin antagonist
513	16.53	cp	BRD-K64881305	ispinesib	Kinesin-like spindle protein inhibitor	KIF11	Kinesin-like spindle protein inhibitor
516	16.42	cp	BRD-K15402119	huperzine-a	Acetylcholinesterase inhibitor	ACHE	Acetylcholinesterase inhibitor
517	16.37	cp	BRD-A33084410	5'-guanidinonaltrindole	Opioid receptor antagonist		Opioid receptor antagonist
518	16.34	cp	BRD-A41250306	cyclopenthiazide	Thiazide diuretic		Thiazide diuretic
522	16.14	cp	BRD-A77722753	hydralazine	Vasodilator	AOC3, P4HA1	Vasodilator
525	15.92	cp	BRD-K70487031	flupentixol	Dopamine receptor antagonist	DRD2, DRD1, ADRA1A, CHRM1, DRD3, DRD5, HTR2A	Dopamine receptor antagonist
532	15.49	cp	BRD-K70557564	zosuquidar	P-glycoprotein inhibitor	ABCB1, ABCB4	P-glycoprotein inhibitor
534	15.36	cp	BRD-K02867583	minaprine	Serotonin reuptake inhibitor	HTR2B, SLC6A4, ACHE, CHRM1, DRD1, DRD2, HTR2A, HTR2C, MAOA	Serotonin reuptake inhibitor
539	15.18	cp	BRD-A75552914	isoxicam	Cyclooxygenase inhibitor	PTGS1, PTGS2	Cyclooxygenase inhibitor
541	15.08	cp	BRD-A27554692	altrenogest	Progestogen hormone	PGR	Progestogen hormone
549	14.87	cp	BRD-K72783841	tyrphostin-AG-555	EGFR inhibitor	CDK2, EGFR	EGFR inhibitor
552	14.83	cp	BRD-K90333595	phentolamine	Adrenergic receptor antagonist	ADRA1A, ADRA2A, ADRA1B, ADRA1D, ADRA2B, ADRA2C	Adrenergic receptor antagonist
555	14.49	cp	BRD-K80431395	triciribine	AKT inhibitor	AKT1, AKT2, AKT3	AKT inhibitor
559	14.42	cp	BRD-M45964048	verteporfin	Photosensitizing agent		Photosensitizing agent
560	14.39	cp	BRD-K15616905	CCCP	Mitochondrial oxidative phosphorylation uncoupler		Mitochondrial oxidative phosphorylation uncoupler
567	14.17	cp	BRD-A06352508	SB-218078	CHK inhibitor	CHEK1	CHK inhibitor
570	13.96	cp	BRD-K25504083	cytochalasin-d	Actin polymerization inhibitor	ACTB	Actin polymerization inhibitor
571	13.89	cp	BRD-K07507905	BRL-37344	Adrenergic receptor agonist	ADRB3, ADRB1, ADRB2	Adrenergic receptor agonist
572	13.76	cp	BRD-A38030642	cyclosporin-a	Calcineurin inhibitor	PPIA, ABCB11, CAMLG, CYP3A5, CYP3A7, FPR1, PPID, PPIF, PPP3CA, PPP3R2, SLC10A1, SLCO1B1, SLCO1B3	Calcineurin inhibitor
573	13.73	cp	BRD-K62289640	lylamine	Cannabinoid receptor agonist	CNR1	Cannabinoid receptor agonist
574	13.67	cp	BRD-K01663662	diphenidol	Acetylcholine receptor agonist	CHRM1, CHRM3, CHRM4, CHRM2	Acetylcholine receptor agonist
576	13.6	cp	BRD-K07212038	selinidin	Mast cell stabilizer		Mast cell stabilizer
577	13.55	cp	BRD-K74514084	pazopanib	KIT inhibitor	KDR, KIT, FLT1, FLT4, PDGFRB, PDGFRA, BRAF, CSF1R, CYP2B6, CYP2C8, CYP2E1, DDR2, FGF1, FGFR1, FGFR3, ITK, SH2B3	KIT inhibitor, PDGFR receptor inhibitor, VEGFR inhibitor
579	13.41	cp	BRD-A61392169	eliprodil	Glutamate receptor antagonist	GRIN1, GRIN2B	Glutamate receptor antagonist
580	13.4	cp	BRD-K11158509	tyrphostin-B44	EGFR inhibitor		EGFR inhibitor
582	13.33	cp	BRD-K42098891	protriptyline	Tricyclic antidepressant	SLC6A2, SLC6A4	Tricyclic antidepressant
583	13.2	cp	BRD-K08109516	L-701324	Glutamate receptor antagonist	GRIN1, GRIN2A, GRIN2B, GRIN2C, GRIN2D	Glutamate receptor antagonist
584	13.16	cp	BRD-A95939040	sertaconazole	Sterol demethylase inhibitor		Sterol demethylase inhibitor
588	12.96	cp	BRD-K17497770	butein	EGFR inhibitor	ACE, CXCL8, IL6, SIRT1, SRD5A1, SRD5A2, TNF	EGFR inhibitor, SRC inhibitor
591	12.8	cp	BRD-K41160163	fenobam	Glutamate receptor antagonist	GRM5	Glutamate receptor antagonist
593	12.78	cp	BRD-K82746043	navitoclax	BCL inhibitor	BCL2, BCL2L1, BCL2L2	BCL inhibitor
595	12.75	cp	BRD-K83144676	olmesartan	Angiotensin antagonist	AGTR1	Angiotensin antagonist
596	12.72	cp	BRD-K86727142	embelin	HCV inhibitor	XIAP	HCV inhibitor, XIAP inhibitor
598	12.61	cp	BRD-A42423104	benproperine	Antitussive		Antitussive
599	12.59	cp	BRD-K28667196	fillalbin	Increases arterial blood pressure		Increases arterial blood pressure
602	12.48	cp	BRD-K14696368	9-methyl-5H-6-thia-4,5-diaza-chrysene-6,6-dioxide	NFkB pathway inhibitor	RELA	NFkB pathway inhibitor
605	12.28	cp	BRD-K76872913	benzanthrone	Aromatic hydrocarbon derivative		Aromatic hydrocarbon derivative
607	12.12	cp	BRD-K02407574	parbendazole	Tubulin inhibitor	TUBB	Tubulin inhibitor
616	11.77	cp	BRD-K37312348	kenpaullone	CDK inhibitor	GSK3B, CDK1, CDK5, CCNB1, CDK2, LCK	CDK inhibitor, Glycogen synthase kinase inhibitor
617	11.64	cp	BRD-K88849294	lobaric-acid	Tyrosine phosphatase inhibitor	PTPN1	Tyrosine phosphatase inhibitor
618	11.63	cp	BRD-K28761384	zuclopenthixol	Dopamine receptor antagonist	DRD2, DRD1, ADRA1A, ADRA2A, DRD5, HRH1, HTR2A	Dopamine receptor antagonist
621	11.35	cp	BRD-K78122587	NNC-55-0396	T-type calcium channel blocker	CATSPER1, CATSPER2, CATSPER3, CATSPER4	T-type calcium channel blocker
627	11.15	cp	BRD-K45861246	azaperone	Dopamine receptor antagonist	DRD2, DRD3	Dopamine receptor antagonist
628	11.13	cp	BRD-A93236127	digitoxin	ATPase inhibitor	ATP1A1	ATPase inhibitor
635	10.84	cp	BRD-A77299732	salubrinal	Eukaryotic translation initiation factor inhibitor	EIF2S1, SLC6A9	Eukaryotic translation initiation factor inhibitor
636	10.83	cp	BRD-A44133049	azasetron	Serotonin receptor antagonist	HTR3A, HTR3B	Serotonin receptor antagonist
639	10.73	cp	BRD-A33833419	TER-14687	Inhibitor of translocation of PKCq in T cells	PRKCQ	Inhibitor of translocation of PKCq in T cells
640	10.72	cp	BRD-K37516142	idebenone	Calcium channel modulator		Calcium channel modulator
644	10.63	cp	BRD-K37618799	MRS-1220	Adenosine receptor antagonist	ADORA2B, ADORA3	Adenosine receptor antagonist
645	10.62	cp	BRD-A95696066	nisoxetine	Norepinephrine reuptake inhibitor	SLC6A2, SLC6A3, SLC6A4	Norepinephrine reuptake inhibitor
646	10.61	cp	BRD-K56301217	ABT-737	BCL inhibitor	BCL2, BCL2L1, BCL2L2	BCL inhibitor
649	10.42	cp	BRD-K54095730	CMPD-1	p38 MAPK inhibitor	GNRHR, MAPK14	p38 MAPK inhibitor
651	10.31	cp	BRD-A43331270	niguldipine	Calcium channel blocker	ADRA1A, CACNA1C, ADRA1B, ADRA1D	Calcium channel blocker, Adrenergic receptor antagonist
653	10.17	cp	BRD-K40227168	vinburnine	Adrenergic receptor antagonist	CHRM1, CHRM2, CHRM3, CHRM4	Adrenergic receptor antagonist
656	10.11	cp	BRD-K19284129	salvinorin-a	Opioid receptor agonist	OPRK1, OPRD1, OPRM1	Opioid receptor agonist
657	10.02	cp	BRD-K74212935	ergocryptine	Dopamine agonist		Dopamine agonist
658	10.02	cp	BRD-K89997465	chlorpromazine	Dopamine receptor antagonist	DRD2, ADRA2A, ADRA2B, ADRA2C, DRD1, DRD3, DRD4, DRD5, HRH1, HTR1A, HTR2A, HTR2C, HTR6, HTR7, ADRA1A, ADRA1B, ADRA1D, CALM1, CHRM1, CHRM3, HRH4, HTR2B, KCNH2, KIF11, ORM1, ORM2, SMPD1, TRPC5	Dopamine receptor antagonist
659	9.97	cp	BRD-A79465854	auranofin	NFkB pathway inhibitor	IKBKB, PRDX5, TRPA1, TXNRD1, TXNRD2	NFkB pathway inhibitor
662	9.87	cp	BRD-K95763993	trapidil	PDGFR receptor inhibitor	PDGFRA	PDGFR receptor inhibitor
668	9.72	cp	BRD-K81847782	scandenin	Plant compound with antimicrobial activity		Plant compound with antimicrobial activity
669	9.68	cp	BRD-A61858259	CAY-10415	Insulin sensitizer	INS	Insulin sensitizer
670	9.67	cp	BRD-K04414442	SB-222200	Tachykinin antagonist	TACR3	Tachykinin antagonist
672	9.63	cp	BRD-K10098805	rhapontin	Apoptosis stimulant		Apoptosis stimulant
673	9.57	cp	BRD-K26241953	piceatannol	SYK inhibitor	ATP5A1, ATP5B, ATP5C1, IRF3, PTGS2, SIRT1, SYK, TYR	SYK inhibitor
677	9.47	cp	BRD-A34706053	CGP-12177	Adrenergic receptor agonist	ADRB1, ADRB2, ADRB3	Adrenergic receptor agonist
681	9.4	cp	BRD-K53665955	MK-5108	Aurora kinase inhibitor	AURKA, AURKB, AURKC	Aurora kinase inhibitor
682	9.37	cp	BRD-K68488863	ENMD-2076	FLT3 inhibitor	AURKA, FLT3, KDR, PDGFRA, SRC, CSF1R, EPHA1, FGFR1, FGFR2, FGFR3, FLT4, KIT, PTK2	FLT3 inhibitor, VEGFR inhibitor, Aurora kinase inhibitor
683	9.36	cp	BRD-A64228451	terreic-acid	BTK inhibitor	BTK	BTK inhibitor
684	9.35	cp	BRD-A68930007	ouabain	ATPase inhibitor	ATP1A1, ATP1A2, ATP1A3, ATP1A4, ATP1B1, ATP1B2, ATP1B3, ATP1B4, FXYD2	ATPase inhibitor
685	9.32	cp	BRD-K54142781	cirazoline	Adrenergic receptor agonist	ADRA1A	Adrenergic receptor agonist
686	9.3	cp	BRD-A15297126	fluocinonide	Glucocorticoid receptor agonist	NR3C1, SERPINA6, SMO	Glucocorticoid receptor agonist
689	9.2	cp	BRD-K86191271	cytosporone-b	NUR77 receptor agonist	NR4A1	NUR77 receptor agonist
690	9.18	cp	BRD-K17306061	aprepitant	Tachykinin antagonist	TACR1, CYP2C19	Tachykinin antagonist
691	9.18	cp	BRD-K15108141	gemcitabine	Ribonucleotide reductase inhibitor	RRM1, CMPK1, RRM2, TYMS	Ribonucleotide reductase inhibitor
694	9.09	cp	BRD-K80348542	cephaeline	Protein synthesis inhibitor	RPS2	Protein synthesis inhibitor
697	9.05	cp	BRD-A70407468	PSB-36	Adenosine receptor antagonist	ADORA1, ADORA2A, ADORA2B, ADORA3	Adenosine receptor antagonist
699	8.93	cp	BRD-K76805682	SB-415286	Glycogen synthase kinase inhibitor	GSK3B, GSK3A, RPS6KB1	Glycogen synthase kinase inhibitor
700	8.93	cp	BRD-K82577285	dipropyl-dopamine	Dopamine receptor agonist		Dopamine receptor agonist
701	8.89	cp	BRD-A26845397	isamoltan	Adrenergic receptor antagonist	ADRB1, ADRB2	Adrenergic receptor antagonist
702	8.88	cp	BRD-K49448285	bisindolylmaleimide	CDK inhibitor	CCND1, CDK4, LRRK2, PDPK1, PIM1, PRKCA, PRKCB, PRKCI, PRKCZ	CDK inhibitor
704	8.84	cp	BRD-K14791739	fluticasone	Glucocorticoid receptor agonist	NR3C1, CYP3A5, CYP3A7, NR3C2, PGR, PLA2G4A	Glucocorticoid receptor agonist
706	8.79	cp	BRD-K24576554	AT-9283	JAK inhibitor	AURKA, AURKB, ABL1, BCR, FLT3, JAK2, JAK3, RPS6KA6, STK17A	JAK inhibitor, Aurora kinase inhibitor, ABL inhibitor, BCR-ABL kinase inhibitor, FLT3 inhibitor, Mitotic inhibitor, Protein kinase inhibitor
710	8.67	cp	BRD-A43940795	tetrahydropalmatine	Serotonin release inhibitor		Serotonin release inhibitor
713	8.63	cp	BRD-K10870738	CDC	Lipoxygenase inhibitor	ALOX12, ALOX5	Lipoxygenase inhibitor
717	8.52	cp	BRD-K59637651	NSC-119889	Protein synthesis inhibitor		Protein synthesis inhibitor
718	8.49	cp	BRD-K94070024	depomedrol	Glucocorticoid receptor agonist		Glucocorticoid receptor agonist
721	8.4	cp	BRD-K30867024	SB-216641	Serotonin receptor antagonist	HTR1B, HTR1D, HTR1A, HTR2A, HTR2B, HTR2C	Serotonin receptor antagonist
722	8.35	cp	BRD-K38436528	imipramine	Norepinephrine reuptake inhibitor	SLC6A2, SLC6A4, CHRM2, ADRA1A, ADRA1B, ADRA1D, CHRM1, CHRM3, CHRM4, CHRM5, CYP2C19, DRD1, DRD2, DRD5, HRH1, HTR1A, HTR2A, HTR2C, HTR6, HTR7, KCND2, KCND3, KCNH1, KCNH2, SLC6A3	Norepinephrine reuptake inhibitor, Serotonin reuptake inhibitor
725	8.33	cp	BRD-K99616396	motesanib	KIT inhibitor	FLT1, FLT4, KDR, KIT, PDGFRA, RET	KIT inhibitor, PDGFR receptor inhibitor, VEGFR inhibitor
728	8.28	cp	BRD-K09537769	NU-7026	DNA dependent protein kinase inhibitor	PRKDC	DNA dependent protein kinase inhibitor, MTOR inhibitor, PI3K inhibitor
730	8.25	cp	BRD-K37848908	ceforanide	Penicillin binding protein inhibitor		Penicillin binding protein inhibitor
731	8.25	cp	BRD-A54236247	racephedrine	Adrenergic receptor agonist		Adrenergic receptor agonist
737	8.13	cp	BRD-K05396879	15-delta-prostaglandin-j2	PPAR receptor agonist	PPARG, NR1H4	PPAR receptor agonist
738	8.12	cp	BRD-A15914070	4-hydroxy-2-nonenal	Cytotoxic lipid peroxidation product	IKBKB	Cytotoxic lipid peroxidation product
739	8.1	cp	BRD-A89337244	PD-102807	Acetylcholine receptor antagonist	CHRM4	Acetylcholine receptor antagonist
744	7.91	cp	BRD-K17796732	JWH-015	Cannabinoid receptor agonist	CNR2, GPR55	Cannabinoid receptor agonist
748	7.84	cp	BRD-A28422058	L-689560	Glutamate receptor antagonist	GRIN1, GRIN2A, GRIN2B, GRIN2C, GRIN2D	Glutamate receptor antagonist
749	7.83	cp	BRD-A80502530	cinobufagin	ATPase inhibitor	ATP1A1, ATP1A2, ATP1A3, ATP1A4, ATP1B1, ATP1B2, ATP1B3, ATP1B4, FXYD2	ATPase inhibitor
752	7.75	cp	BRD-K63784565	BRD-K63784565	Topoisomerase inhibitor	TOP1	Topoisomerase inhibitor
763	7.57	cp	BRD-K72264770	QW-BI-011	Histone lysine methyltransferase inhibitor	EHMT2	Histone lysine methyltransferase inhibitor
765	7.49	cp	BRD-A18620900	estriol	Estrogen receptor agonist	ESR1, ESR2	Estrogen receptor agonist
767	7.47	cp	BRD-A62809825	thapsigargin	ATPase inhibitor	ATP2A1	ATPase inhibitor
770	7.35	cp	BRD-K70914287	BIBX-1382	EGFR inhibitor	EGFR, ERBB2	EGFR inhibitor, Tyrosine kinase inhibitor
773	7.3	cp	BRD-K19295594	gossypol	BCL inhibitor	BCL2, BCL2L1, MCL1, BCL2L2, CTGF, EGF	BCL inhibitor, MCL1 inhibitor
774	7.27	cp	BRD-A30815329	felodipine	Calcium channel blocker	CACNA1C, CACNA1D, CACNA1H, CACNA1S, CACNA2D1, CACNA2D2, CACNB2, CALM1, CFTR, NR3C2, PDE1A, PDE1B, TNNC1, TNNC2	Calcium channel blocker
775	7.24	cp	BRD-K39391626	ethylestrenol	Progesterone receptor agonist	AR	Progesterone receptor agonist
777	7.2	cp	BRD-K08219523	5-nonyloxytryptamine	Serotonin receptor agonist	HTR1B, HTR1D	Serotonin receptor agonist
778	7.16	cp	BRD-A81177136	KN-62	Calcium-calmodulin dependent protein kinase inhibitor	AKT1, CAMK2A, CHEK1, LCK, MAPK1, MAPK11, MAPK12, MAPK14, MAPK8, P2RX7, PRKCA, ROCK1, RPS6KB1, SGK1	Calcium-calmodulin dependent protein kinase inhibitor, Purinergic receptor antagonist
783	7.01	cp	BRD-K74305673	IKK-2-inhibitor-V	IKK inhibitor	IKBKB	IKK inhibitor, NFkB pathway inhibitor
786	6.97	cp	BRD-K97309399	thiothixene	Dopamine receptor antagonist	HTR2A, DRD1, DRD2, HRH1	Dopamine receptor antagonist
787	6.93	cp	BRD-K69690935	curcumin	Cyclooxygenase inhibitor	PTGS1, PTGS2, APP, CA1, CA12, CA14, CA2, CA4, CA6, CA9, CCND1, CYP3A4, DNMT1, DNMT3B, EP300, G6PC, MAPT, MMP13, MMP9, NOS2, XDH	Cyclooxygenase inhibitor, Histone acetyltransferase inhibitor, Lipoxygenase inhibitor, NFkB pathway inhibitor
788	6.93	cp	BRD-K18799075	BAY-59-3074	Cannabinoid receptor partial agonist	CNR1, CNR2	Cannabinoid receptor partial agonist
791	6.88	cp	BRD-K73109821	diazoxide	Potassium channel activator	ATP1A1, CA1, CA2, KCNJ11, KCNMA1, SLC12A3	Potassium channel activator
793	6.86	cp	BRD-A47513740	calyculin	Protein phosphatase inhibitor	PPP1CA, PPP1CC, PPP2CA	Protein phosphatase inhibitor
795	6.84	cp	BRD-K81062487	taurocholic-acid	Bile acid	CEL, FXR, NR1H4, FABP6, SLCO1C1	Bile acid
797	6.8	cp	BRD-K24240364	GYKI-52466	Glutamate receptor antagonist	GRIA1, GRIA2, GRIA3, GRIA4	Glutamate receptor antagonist, Kainate receptor antagonist
798	6.78	cp	BRD-K94830329	ataluren	CFTR channel agonist	CFTR, DMD, F8, F9	CFTR channel agonist, Dystrophin stimulant
799	6.77	cp	BRD-K22096725	ALW-II-49-7	Ephrin inhibitor	DDR1, EPHA2, EPHA4, EPHA7, EPHB2, EPHB4, EPHB6	Ephrin inhibitor
801	6.71	cp	BRD-K60219430	serdemetan	MDM inhibitor	MDM2	MDM inhibitor
802	6.71	cp	BRD-A25576662	streptozotocin	DNA alkylating agent	SLC2A2	DNA alkylating agent
806	6.54	cp	BRD-K29555132	arachidonamide	Cannabinoid receptor agonist	CNR1, CNR2	Cannabinoid receptor agonist
809	6.52	cp	BRD-K06080977	eicosatetraynoic-acid	Cyclooxygenase inhibitor	ALOX12, PPARA, PPARG, PTGS1	Cyclooxygenase inhibitor, Lipoxygenase inhibitor
811	6.48	cp	BRD-K08973992	linoleic-acid	Oxidative stress inducer	FABP4, FFAR1, FFAR4, HNF4A, KCNB1, PPARG, TRPM8	Oxidative stress inducer
817	6.39	cp	BRD-A53576514	orphenadrine	Acetylcholine receptor antagonist	CYP2B6, GRIN1, GRIN2D, GRIN3A, GRIN3B, HRH1, SCN10A, SLC6A2	Acetylcholine receptor antagonist
821	6.32	cp	BRD-K96720755	relcovaptan	Vasopressin receptor antagonist	AVPR1A, AVPR1B, AVPR2, OXTR	Vasopressin receptor antagonist
823	6.24	cp	BRD-A78360835	cercosporin	Photoactivated toxin		Photoactivated toxin
828	6.17	cp	BRD-K79404599	enzastaurin	PKC inhibitor	PRKCB, AKT1, GSK3B, PRKCA, PRKCD, PRKCG	PKC inhibitor
829	6.17	cp	BRD-K35573744	erbstatin-analog	EGFR inhibitor	EGFR	EGFR inhibitor
831	6.11	cp	BRD-K29178788	dictamnine	Furoquinoline alkaloid		Furoquinoline alkaloid
833	6.08	cp	BRD-K88560311	rucaparib	PARP inhibitor	PARP1, PARP2	PARP inhibitor
836	6.04	cp	BRD-A75517195	thiazolopyrimidine	CDC inhibitor		CDC inhibitor
847	5.81	cp	BRD-K60274257	dephostatin	Tyrosine phosphatase inhibitor	PTPN1, PTPN6	Tyrosine phosphatase inhibitor
849	5.78	cp	BRD-K05926469	lenalidomide	Antineoplastic	CRBN, TNF, CDH5, PTGS2, TNFSF11	Antineoplastic
853	5.68	cp	BRD-K61341215	vecuronium	Acetylcholine receptor antagonist	CHRNA2	Acetylcholine receptor antagonist
856	5.65	cp	BRD-K52020312	metronidazole	DNA inhibitor	CYP2C8, CYP2E1, CYP3A5, CYP3A7	DNA inhibitor, Antiprotozoal
857	5.64	cp	BRD-A55416093	colforsin	Adenylyl cyclase activator	ADCY2, ADCY5, GNAS	Adenylyl cyclase activator, Adenylate cyclase stimulant
858	5.62	cp	BRD-A71157293	fursultiamine	Vitamin B		Vitamin B
864	5.46	cp	BRD-K28667793	pyrazinamide	Fatty acid synthase inhibitor	FASN	Fatty acid synthase inhibitor
865	5.46	cp	BRD-A74771556	nikkomycin	Chitin inhibitor		Chitin inhibitor
866	5.46	cp	BRD-A35338386	NECA	Adenosine receptor agonist	ADORA1, ADORA2A, ADORA2B, ADORA3, HSP90B1	Adenosine receptor agonist
869	5.42	cp	BRD-K74133369	oligomycin-a	ATP synthase inhibitor	ATP5A1	ATP synthase inhibitor, ATPase inhibitor
870	5.4	cp	BRD-A62525898	prednisone	Glucocorticoid receptor agonist	NR3C1, HSD11B1	Glucocorticoid receptor agonist
871	5.39	cp	BRD-K57718010	pentylenetetrazol	GABA receptor antagonist		GABA receptor antagonist
872	5.39	cp	BRD-K82731415	olomoucine	CDK inhibitor	CDK1, CDK2, CDK5, MAPK1	CDK inhibitor
873	5.39	cp	BRD-A48809242	IB-MECA	Adenosine receptor agonist	ADORA3, ADORA1, ADORA2A, ADORA2B	Adenosine receptor agonist
875	5.37	cp	BRD-K26664453	cytochalasin-b	Microtubule inhibitor	ACTB	Microtubule inhibitor
876	5.36	cp	BRD-K14821540	FCCP	Mitochondrial oxidative phosphorylation uncoupler		Mitochondrial oxidative phosphorylation uncoupler
877	5.36	cp	BRD-K01292756	pimozide	Dopamine receptor antagonist	DRD2, DRD3, CACNA1I, CALM1, HRH1, HTR1A, HTR2A, KCNA10, KCNH2	Dopamine receptor antagonist
884	5.24	cp	BRD-K32107296	temozolomide	DNA alkylating agent	TOP2A	DNA alkylating agent
885	5.24	cp	BRD-K32828673	chelidonine	Tubulin inhibitor		Tubulin inhibitor
891	5.08	cp	BRD-K05658747	raltegravir	HIV integrase inhibitor		HIV integrase inhibitor
895	5	cp	BRD-K33226500	indinavir	HIV protease inhibitor	CYP3A5	HIV protease inhibitor
896	5	cp	BRD-K92984783	melperone	Serotonin receptor antagonist	DRD2, HTR1A, HTR2A	Serotonin receptor antagonist, Dopamine receptor antagonist
904	4.94	cp	BRD-A80574334	oxalomalic-acid	Isocitrate dehydrogenase inhibitor	ACO1, IDH1	Isocitrate dehydrogenase inhibitor
905	4.94	cp	BRD-A54845972	dihydroergotamine	Serotonin receptor agonist	HTR1D, HTR1B, ADRA2A, DRD2, HTR1E, HTR1F, HTR2B, HTR7	Serotonin receptor agonist
909	4.9	cp	BRD-A67438293	treprostinil	Prostacyclin analog	PTGIR, CYP2C8, P2RY12, PPARD, PTGDR, PTGER1, PTGER2, PTGER3, PTGER4	Prostacyclin analog
915	4.86	cp	BRD-A42553870	L-152804	Neuropeptide receptor antagonist	NPY5R	Neuropeptide receptor antagonist
916	4.86	cp	BRD-K15834839	lobendazole	Anthelmintic		Anthelmintic
917	4.86	cp	BRD-K32977963	eugenol	Androgen receptor antagonist	AR, MAOA	Androgen receptor antagonist
918	4.84	cp	BRD-A10070317	propranolol	Adrenergic receptor antagonist	ADRB2, ADRB3, ADRB1, CYP2C19, HTR1A, HTR1B	Adrenergic receptor antagonist
919	4.76	cp	BRD-K67174588	toremifene	Estrogen receptor antagonist	ESR1, CYP3A5	Estrogen receptor antagonist, Selective estrogen receptor modulator (SERM)
920	4.69	cp	BRD-K54790157	trioxsalen	DNA synthesis inhibitor		DNA synthesis inhibitor
922	4.64	cp	BRD-K43330982	JTE-013	Lysophospholipid receptor antagonist	S1PR2, P2RY10	Lysophospholipid receptor antagonist
925	4.55	cp	BRD-A10420615	cyclopiazonic-acid	ATPase inhibitor	ATP2A1	ATPase inhibitor
931	4.43	cp	BRD-K36153907	KU-C103885	Cystic fibrosis transmembrane conductance regulator inhibitor		Cystic fibrosis transmembrane conductance regulator inhibitor
932	4.42	cp	BRD-K40645748	mefloquine	Adenosine receptor antagonist	ADORA2A, HBA1, PANX1	Adenosine receptor antagonist, Hemoglobin antagonist
933	4.41	cp	BRD-A63667919	methylergometrine	Dopamine receptor antagonist	DRD1, HTR1E, HTR1F, HTR2A, HTR2B, HTR2C	Dopamine receptor antagonist, Serotonin receptor antagonist
934	4.4	cp	BRD-K99595596	salsolinol	Monoamine oxidase inhibitor	DRD2	Monoamine oxidase inhibitor, Tyrosine hydroxylase inhibitor
937	4.37	cp	BRD-K01095011	finasteride	5-alpha reductase inhibitor	SRD5A2, SRD5A1, AKR1D1, AR	5-alpha reductase inhibitor
938	4.37	cp	BRD-K08502430	angiogenesis-inhibitor	Angiogenesis inhibitor	EGFR	Angiogenesis inhibitor
942	4.3	cp	BRD-A99571536	dubinidine	Anti-epileptic		Anti-epileptic
944	4.26	cp	BRD-M41783010	acamprosate	Glutamate receptor antagonist	GABRA1, GABRA2, GABRA3, GABRA4, GABRA5, GABRA6, GABRB1, GABRB2, GABRB3, GABRD, GABRE, GABRG1, GABRG2, GABRG3, GABRP, GABRQ, GRIN1, GRIN2A, GRIN2B, GRIN2C, GRIN2D, GRIN3A, GRIN3B, GRM5	Glutamate receptor antagonist
945	4.26	cp	BRD-K46766488	S-14506	Serotonin receptor agonist	HTR1A, DRD2, HTR2C	Serotonin receptor agonist
946	4.26	cp	BRD-A84493640	atovaquone	Mitochondrial electron transport inhibitor	DHODH	Mitochondrial electron transport inhibitor
948	4.24	cp	BRD-A51820102	econazole	Bacterial cell wall synthesis inhibitor	CYP51A1, NPY1R, NPY2R, TRPM2, TRPV5	Bacterial cell wall synthesis inhibitor, Lanosterol demethylase inhibitor, Sterol demethylase inhibitor
949	4.24	cp	BRD-K19227686	phenolphthalein	Indicator dye		Indicator dye
954	4.19	cp	BRD-K35128472	2-aminopurine	Serine/threonine kinase inhibitor		Serine/threonine kinase inhibitor
959	4.16	cp	BRD-A22713669	BVT-948	Tyrosine phosphatase inhibitor	PTPN1, PTPN11, PTPN2	Tyrosine phosphatase inhibitor
963	4.14	cp	BRD-K22009844	phenprobamate	Muscle relaxant		Muscle relaxant
974	4.05	cp	BRD-A04352665	maraviroc	CC chemokine receptor antagonist	CCR5, CYP3A5	CC chemokine receptor antagonist
975	4.04	cp	BRD-K37130656	rivaroxaban	Coagulation inhibitor	F10, CYP2J2, CYP3A5	Coagulation inhibitor
980	4.02	cp	BRD-U97083655	teicoplanin	Bacterial cell wall synthesis inhibitor		Bacterial cell wall synthesis inhibitor
981	4.02	cp	BRD-K46742498	alosetron	Serotonin receptor antagonist	HTR3A	Serotonin receptor antagonist
983	3.98	cp	BRD-K33864865	LY-225910	CCK receptor antagonist	CCKBR	CCK receptor antagonist
984	3.96	cp	BRD-K83963101	MLN-8054	Aurora kinase inhibitor	AURKA	Aurora kinase inhibitor, Mitotic inhibitor, Protein kinase inhibitor
993	3.88	cp	BRD-K59773493	benzohydroxamic-acid	Antifungal		Antifungal
994	3.88	cp	BRD-K06792661	narciclasine	Coflilin signaling pathway activator	RHOA	Coflilin signaling pathway activator, LIM kinase activator, Rho associated kinase activator
995	3.88	cp	BRD-K32247306	primidone	GABA receptor antagonist	GABRA1, CHRNA4, CHRNA7, GABRA2, GABRA3, GABRA4, GABRA5, GABRA6, GABRB1, GABRB2, GABRB3, GABRD, GABRE, GABRG1, GABRG2, GABRG3, GABRP, GABRQ, GRIA2, GRIK2	GABA receptor antagonist
996	3.87	cp	BRD-K00486786	RO-08-2750	NGF binding inhibitor	NGFR, NGF	NGF binding inhibitor
997	3.87	cp	BRD-K56509348	BMS-182874	Endothelin receptor antagonist	EDNRA	Endothelin receptor antagonist
1009	3.79	cp	BRD-A72711497	lasalocid	Bacterial permeability inducer		Bacterial permeability inducer
1010	3.78	cp	BRD-K10065684	dantron	Laxative		Laxative
1011	3.77	cp	BRD-K01649396	indatraline	Norepinephrine transporter inhibitor	SLC6A2, SLC6A3, SLC6A4	Norepinephrine transporter inhibitor
1013	3.75	cp	BRD-A68888262	azelastine	Histamine receptor antagonist	HRH1, CYP2C19	Histamine receptor antagonist
1016	3.71	cp	BRD-K40175214	torin-1	MTOR inhibitor	MTOR, PIK3CA	MTOR inhibitor, PI3K inhibitor
1022	3.68	cp	BRD-A75769826	SDM25N	Opioid receptor antagonist	OPRD1	Opioid receptor antagonist
1023	3.67	cp	BRD-K53979406	ALX-5407	Glycine transporter inhibitor	SLC6A9	Glycine transporter inhibitor
1024	3.66	cp	BRD-A54029483	IRL-2500	Endothelin receptor antagonist	EDNRB	Endothelin receptor antagonist
1026	3.63	cp	BRD-K33396764	alpha-linolenic-acid	Omega 3 fatty acid stimulant	ELOVL4, FADS1, FADS2, FFAR1, FFAR4, PTGS2, SLC8A1, TRPV1	Omega 3 fatty acid stimulant
1027	3.63	cp	BRD-K31912990	CGP-71683	Neuropeptide receptor antagonist	NPY5R	Neuropeptide receptor antagonist
1028	3.61	cp	BRD-K94919853	10H-phenothiazin-10-yl)(p-tolyl)methanone	Butyrylcholinesterase inhibitor	BCHE	Butyrylcholinesterase inhibitor
1031	3.59	cp	BRD-U66370498	androstanol	CAR antagonist	NR1I3	CAR antagonist
1032	3.59	cp	BRD-K27184429	levocetirizine	Histamine receptor antagonist	HRH1, CXCL8	Histamine receptor antagonist
1033	3.59	cp	BRD-K52397688	amperozide	Dopamine receptor antagonist	HTR2A, DRD2, FAAH	Dopamine receptor antagonist
1037	3.54	cp	BRD-K75181824	acetyl-geranygeranyl-cysteine	Inhibitor of methyl esterification of geranylgeranylated proteins		Inhibitor of methyl esterification of geranylgeranylated proteins
1042	3.51	cp	BRD-A37492983	iocetamic-acid	Radiopaque medium		Radiopaque medium
1047	3.45	cp	BRD-K35498378	alrestatin	Aldose reductase inhibitor	AKR1B1	Aldose reductase inhibitor
1050	3.44	cp	BRD-K25079130	avrainvillamide-analog-4	nucleophosmin inhibitor	NPM1	nucleophosmin inhibitor
1058	3.38	cp	BRD-K28137194	loreclezole	GABA receptor agonist	GABRB2, GABRB3	GABA receptor agonist
1061	3.38	cp	BRD-K10995081	perphenazine	Dopamine receptor antagonist	DRD2, CALM1, DRD1, HRH1, HTR2A, HTR2C, HTR6, HTR7	Dopamine receptor antagonist
1064	3.35	cp	BRD-K81855038	roxatidine	Histamine receptor antagonist	HRH2	Histamine receptor antagonist
1067	3.31	cp	BRD-K85383046	IAA-94	Chloride channel blocker		Chloride channel blocker
1070	3.3	cp	BRD-K50464341	berbamine	Calmodulin antagonist	CALM1	Calmodulin antagonist
1072	3.28	cp	BRD-K82562631	tolmetin	Cyclooxygenase inhibitor	PTGS2, PTGS1	Cyclooxygenase inhibitor
1074	3.24	cp	BRD-K48722833	iloperidone	Dopamine receptor antagonist	DRD2, HTR2A, HTR1A, HTR6, HTR7, ADRA1A, ADRA2C, DRD1, DRD3, DRD4, HRH1	Dopamine receptor antagonist, Serotonin receptor antagonist
1079	3.21	cp	BRD-K02950022	BMS-299897	Gamma secretase inhibitor		Gamma secretase inhibitor
1080	3.21	cp	BRD-A47144777	dihydro-7-desacetyldeoxygedunin	HSP inhibitor	HSP90AA1	HSP inhibitor
1086	3.16	cp	BRD-A78877355	nefopam	Cyclooxygenase inhibitor		Cyclooxygenase inhibitor
1092	3.1	cp	BRD-K94270326	ecopipam	Dopamine receptor antagonist	DRD1, DRD5, DRD2	Dopamine receptor antagonist
1093	3.08	cp	BRD-K50660797	epicatechin	Bacterial DNA gyrase inhibitor	FASN, APP, BACE1, SLC5A1	Bacterial DNA gyrase inhibitor, Cyclooxygenase inhibitor, DNA polymerase inhibitor
1098	3.06	cp	BRD-K30570479	VU-0400195-3	Glutamate receptor modulator	GRM4	Glutamate receptor modulator
1101	3.03	cp	BRD-A72596465	GW-6471	PPAR receptor antagonist	PPARA	PPAR receptor antagonist
1105	3.01	cp	BRD-A89175223	bisoprolol	Adrenergic receptor antagonist	ADRB1, ADRB2	Adrenergic receptor antagonist
1107	3	cp	BRD-K53913732	SB-408124	Orexin receptor antagonist	HCRTR1, HCRTR2	Orexin receptor antagonist
1108	3	cp	BRD-K77947974	fluspirilene	Dopamine receptor antagonist	DRD2, HTR2A, CACNG1, HRH1, HTR1A, HTR1D, HTR1E	Dopamine receptor antagonist
1113	2.96	cp	BRD-K61217870	n-(3-acetamidophenyl)-3-chlorobenzamide	Glutamate receptor antagonist	GRM5	Glutamate receptor antagonist
1114	2.96	cp	BRD-K53318339	vinpocetine	Phosphodiesterase inhibitor	PDE1A, PDE1C, SCN10A	Phosphodiesterase inhibitor, Sodium channel blocker
1118	2.92	cp	BRD-K37846922	3,3'-diindolylmethane	CHK inhibitor	AHR, AR, CYP1A2, GUSB, IDO1	CHK inhibitor, Cytochrome P450 activator, Indoleamine 2,3-dioxygenase inhibitor
1119	2.92	cp	BRD-K19533706	tranilast	Angiogenesis inhibitor	HPGDS, HRH1, IDO1, IFNG, IL10, IL2, IL4, SLC22A12, TGFB1, TNF, TRPV2	Angiogenesis inhibitor
1120	2.92	cp	BRD-K11399644	phenformin	AMPK activator	KCNJ8, PRKAA1	AMPK activator
1121	2.89	cp	BRD-K16406336	methylene-blue	Guanylyl cyclase inhibitor	ACHE, MAPT	Guanylyl cyclase inhibitor, Monoamine oxidase inhibitor, Nitric oxide production inhibitor, Tau aggregation inhibitor
1127	2.85	cp	BRD-K31843556	T-0070907	PPAR receptor antagonist	PPARG	PPAR receptor antagonist
1134	2.82	cp	BRD-A87719232	naproxen	Cyclooxygenase inhibitor	PTGS2, PTGS1	Cyclooxygenase inhibitor
1141	2.78	cp	BRD-A04756508	norgestimate	Progesterone receptor agonist	PGR, ESR1	Progesterone receptor agonist
1144	2.77	cp	BRD-K62221994	T-98475	Gonadotropin releasing factor hormone receptor antagonist	GNRH1, GNRHR	Gonadotropin releasing factor hormone receptor antagonist
1145	2.75	cp	BRD-K23922020	arecaidine	Acetylcholine receptor agonist	CHRM1, CHRM2, CHRM3, CHRM4	Acetylcholine receptor agonist
1146	2.75	cp	BRD-K73395020	SA-1478088	-666	MMP12, MMP14, MMP2, MMP8, MMP9	-666
1147	2.75	cp	BRD-K20920669	cromoglicic-acid	Immunosuppressant	KCNMA1, S100P	Immunosuppressant
1149	2.7	cp	BRD-K81839095	estrone	Estrogen receptor agonist	ESR1, ESR2	Estrogen receptor agonist, Estrogenic hormone
1150	2.69	cp	BRD-K29113274	ketoconazole	Sterol demethylase inhibitor	AR, CYP19A1, CYP21A2, CYP2C19, CYP3A5, CYP3A7, KCNA10	Sterol demethylase inhibitor
1152	2.67	cp	BRD-U68942961	JW-7-24-1	LCK Inhibitor	LCK	LCK Inhibitor
1153	2.66	cp	BRD-K50866992	tropisetron	Serotonin receptor antagonist	HTR3A, GLRA1, GLRA2, GLRB, HTR4	Serotonin receptor antagonist
1155	2.64	cp	BRD-A51393488	noscapine	Bradykinin receptor antagonist	BDKRB2, SIGMAR1	Bradykinin receptor antagonist, Tubulin inhibitor
1156	2.64	cp	BRD-K77998258	ganglioside	SRC activator		SRC activator
1158	2.62	cp	BRD-K61401890	deguelin	NADH-ubiquinone oxidoreductase (Complex I) inhibitor	AKT1, PTGS2	NADH-ubiquinone oxidoreductase (Complex I) inhibitor
1159	2.62	cp	BRD-A59303141	quinethazone	Thiazide diuretic	CA1, CA2, SLC12A1, SLC12A2, SLC12A3	Thiazide diuretic
1163	2.59	cp	BRD-K91442916	CAM-9-026	Membrane metalloendopeptidase inhibitor		Membrane metalloendopeptidase inhibitor
1168	2.57	cp	BRD-A83237092	fulvestrant	Estrogen receptor antagonist	ESR1, EPHX2, ESR2, GPER1	Estrogen receptor antagonist
1169	2.57	cp	BRD-A53077924	tianeptine	Selective serotonin reuptake enhancer (SSRE)	SLC6A4	Selective serotonin reuptake enhancer (SSRE)
1188	2.45	cp	BRD-K25906698	immepip	Histamine receptor agonist	HRH3, HRH4	Histamine receptor agonist
1193	2.43	cp	BRD-K26521938	dinoprostone	Prostanoid receptor agonist	PTGER2, PTGER1, PTGER3, PTGER4, CATSPER1, CATSPER2, CATSPER3, CATSPER4, PTGDR, PTGDR2, PTGFR, TBXA2R	Prostanoid receptor agonist
1194	2.43	cp	BRD-K29950728	clomifene	Estrogen receptor antagonist	ESR1, AR	Estrogen receptor antagonist
1195	2.4	cp	BRD-A09472452	flecainide	Sodium channel blocker	SCN5A, KCNA5, KCNA7, SCN4A	Sodium channel blocker
1200	2.36	cp	BRD-K63265447	docetaxel	Tubulin inhibitor	TUBB, BCL2, MAP2, MAP4, MAPT, NR1I2, TUBB1	Tubulin inhibitor
1201	2.36	cp	BRD-K47761761	PD-168077	Dopamine receptor agonist	DRD2, DRD4	Dopamine receptor agonist
1202	2.36	cp	BRD-K00675675	CL-82198	Metalloproteinase inhibitor	MMP13	Metalloproteinase inhibitor
1203	2.36	cp	BRD-A52660433	tetrindole	Monoamine oxidase inhibitor	MAOA	Monoamine oxidase inhibitor
1206	2.34	cp	BRD-K98684188	GSK-0660	PPAR receptor antagonist	PPARD	PPAR receptor antagonist
1207	2.33	cp	BRD-K79425933	benperidol	Dopamine receptor antagonist	DRD2	Dopamine receptor antagonist
1212	2.29	cp	BRD-K66944906	fraxidin	Carbonic anhydrase inhibitor	CA1	Carbonic anhydrase inhibitor
1213	2.29	cp	BRD-A39969961	eplerenone	Cytochrome P450 inhibitor	NR3C2, CYP3A5	Cytochrome P450 inhibitor
1220	2.28	cp	BRD-K93461745	buspirone	Serotonin receptor agonist	HTR1A, DRD2	Serotonin receptor agonist
1224	2.25	cp	BRD-K63675182	triflupromazine	Dopamine receptor antagonist	HTR2B, CHRM1, CHRM2, CHRNA7, DRD1, DRD2	Dopamine receptor antagonist
1225	2.24	cp	BRD-A41722204	sulmazole	Adenosine receptor antagonist		Adenosine receptor antagonist
1230	2.22	cp	BRD-K78637815	LY-320135	Cannabinoid receptor antagonist	CNR1	Cannabinoid receptor antagonist
1231	2.22	cp	BRD-K87049188	fusaric-acid	Dopamine beta hydroxylase inhibitor	DBH	Dopamine beta hydroxylase inhibitor
1232	2.21	cp	BRD-K83597974	pargyline	Monoamine oxidase inhibitor	MAOB, MAOA	Monoamine oxidase inhibitor
1234	2.2	cp	BRD-K18895904	olanzapine	Dopamine receptor antagonist	DRD2, HTR2A, HTR2C, DRD1, DRD3, DRD4, HRH1, HTR1A, HTR1B, HTR1D, HTR1E, HTR6, HTR7, ADRA1A, ADRA1B, ADRA2A, ADRA2B, ADRA2C, ADRB1, ADRB2, ADRB3, CHRM1, CHRM2, CHRM3, CHRM4, CHRM5, CYP2C8, DRD5, GABRA1, GABRA2, GABRA3, GABRA4, GABRA5, GABRA6, GABRB1, GABRB2, GABRB3, GABRD, GABRE, GABRG1, GABRG2, GABRG3, GABRP, GABRQ, HRH2, HRH4, HTR1F, HTR2B, HTR3A, HTR5A	Dopamine receptor antagonist, Serotonin receptor antagonist
1236	2.18	cp	BRD-K02283807	GR-32191	Thromboxane receptor antagonist	TBXA2R	Thromboxane receptor antagonist
1246	2.16	cp	BRD-K02265150	amoxapine	Norepinephrine reuptake inhibitor	SLC6A2, SLC6A4, HTR2A, HTR6, ADRA1A, ADRA1B, ADRA1D, ADRA2A, ADRA2B, ADRA2C, CHRM1, CHRM2, CHRM3, CHRM4, CHRM5, DRD1, DRD2, DRD3, DRD4, GABRA1, GABRA2, GABRA3, GABRA4, GABRA5, GABRA6, GABRB1, GABRB2, GABRB3, GABRD, GABRE, GABRG1, GABRG2, GABRG3, GABRP, GABRQ, HRH1, HRH4, HTR1A, HTR1B, HTR2B, HTR2C, HTR3A, HTR7, SLC6A3	Norepinephrine reuptake inhibitor
1250	2.11	cp	BRD-K64935403	ebelactone-b	Lipase inhibitor	PNLIP	Lipase inhibitor
1251	2.1	cp	BRD-K34608650	BRD-K34608650	Cannabinoid receptor agonist	CNR2	Cannabinoid receptor agonist
1254	2.08	cp	BRD-A73605923	mocimycin	Protein synthesis inhibitor		Protein synthesis inhibitor
1255	2.08	cp	BRD-K10974103	diloxanide	Protein synthesis inhibitor		Protein synthesis inhibitor
1256	2.08	cp	BRD-A47494775	dipivefrine	Adrenergic receptor agonist	ADRA1A, ACHE, ADRA2A, ADRB2, BCHE	Adrenergic receptor agonist
1257	2.07	cp	BRD-K94832621	Y-134	Estrogen receptor antagonist	ESR1, ESR2	Estrogen receptor antagonist
1261	2.04	cp	BRD-A27143604	DPN	Estrogen receptor agonist	ESR2	Estrogen receptor agonist
1262	2.04	cp	BRD-K46018455	bezafibrate	PPAR receptor agonist	PPARA, PPARD, PPARG, HSD11B1, LPL	PPAR receptor agonist
1264	2.04	cp	BRD-K00234327	RU-24969	Serotonin receptor agonist	HTR1A, HTR1B, HTR6, HTR1D, HTR2A, HTR2B, HTR2C, HTR5A	Serotonin receptor agonist
1270	2.01	cp	BRD-A25775766	securinine	GABA receptor antagonist	GABRA1	GABA receptor antagonist, TP53 activator
1271	2.01	cp	BRD-K81225797	SCH-58261	Adenosine receptor antagonist	ADORA2A, ADORA1, ADORA2B, ADORA3	Adenosine receptor antagonist
1272	2.01	cp	BRD-K38477985	malonoben	Protein tyrosine kinase inhibitor	EGFR	Protein tyrosine kinase inhibitor
1273	2.01	cp	BRD-K17294426	clebopride	Dopamine receptor antagonist	DRD2, ACHE	Dopamine receptor antagonist
1274	2.01	cp	BRD-K29733039	deforolimus	MTOR inhibitor	MTOR	MTOR inhibitor
1278	1.97	cp	BRD-K29359156	ebselen	H+/K+-ATPase inhibitor	ALB, LTB4R, NOX3	H+/K+-ATPase inhibitor, Cyclooxygenase inhibitor, Glutathione peroxidase agonist, Nitric oxide synthase inhibitor
1279	1.97	cp	BRD-K62206109	VUF-5681	Histamine receptor antagonist	HRH3	Histamine receptor antagonist
1280	1.97	cp	BRD-K05528470	L-745870	Dopamine receptor antagonist	DRD4, DRD1, DRD2, DRD3, HTR1A, HTR2A, HTR6, HTR7	Dopamine receptor antagonist
1281	1.97	cp	BRD-K15086322	JNJ-10191584	Histamine receptor antagonist	HRH4	Histamine receptor antagonist
1284	1.94	cp	BRD-A35912562	pregnenolone	Glutamate receptor modulator	CYP17A1, PGR, SULT2B1	Glutamate receptor modulator, Acetylcholine release enhancer, Dopamine release enhancer, GABA receptor negative allosteric modulator
1286	1.94	cp	BRD-K83988098	alvespimycin	HSP inhibitor	HSP90AA1	HSP inhibitor
1292	1.9	cp	BRD-K84987553	MDM2-inhibitor	MDM inhibitor	MDM2	MDM inhibitor
1293	1.9	cp	BRD-K79092138	nitrofural	Bacterial DNA inhibitor		Bacterial DNA inhibitor
1294	1.9	cp	BRD-K59419204	AM-281	Cannabinoid receptor antagonist	CNR1, CNR2, GPR55	Cannabinoid receptor antagonist
1296	1.87	cp	BRD-K43764301	dexketoprofen	Cyclooxygenase inhibitor	CXCR1, PTGS1, PTGS2, SLC5A8	Cyclooxygenase inhibitor
1297	1.87	cp	BRD-K59331372	SB-366791	TRPV antagonist	TRPV1	TRPV antagonist
1298	1.87	cp	BRD-A48570745	ivermectin	GABA receptor agonist	CHRNA7, GABRB3, GLRA3, P2RX7	GABA receptor agonist
1299	1.87	cp	BRD-A65076780	dihydroergocristine	Adrenergic receptor antagonist	HTR2A, ADRA1A, ADRB1, DRD1, DRD2, DRD3, DRD4, DRD5, HTR1A, HTR3A, HTR4, HTR5A, HTR6, HTR7	Adrenergic receptor antagonist, Prolactin inhibitor
1300	1.87	cp	BRD-K26979635	NS-3694	Glutamate receptor antagonist	GRIK1	Glutamate receptor antagonist
1304	1.84	cp	BRD-K59570838	homoveratrylamine	Dopamine analog		Dopamine analog
1307	1.83	cp	BRD-K93331255	lypressin	Vasopressin receptor agonist	AVPR1A, AVPR1B, AVPR2	Vasopressin receptor agonist
1308	1.83	cp	BRD-K82091397	SB-239063	p38 MAPK inhibitor	MAPK11, MAPK14, PTGS2, TNF	p38 MAPK inhibitor
1309	1.83	cp	BRD-K93280214	gabazine	GABA receptor antagonist	GABRA1, GABRA2, GABRA3, GABRA4, GABRA5, GABRA6, GABRG2	GABA receptor antagonist
1310	1.83	cp	BRD-K12513978	fenbufen	Cyclooxygenase inhibitor	PTGS1, PTGS2	Cyclooxygenase inhibitor
1312	1.81	cp	BRD-A64227845	SKF-77434	Dopamine receptor agonist	DRD1	Dopamine receptor agonist
1315	1.8	cp	BRD-K17378184	prestwick-559	Dopamine receptor agonist	DRD3, ADRA1A, ADRA1D, ADRA2A, DRD1, DRD2, DRD4, HTR1A, HTR2B	Dopamine receptor agonist
1316	1.8	cp	BRD-K79131256	albendazole	Anthelmintic	CYP1A2, CYP2J2, TUBA1A, TUBB, TUBB4B	Anthelmintic, Tubulin inhibitor
1319	1.77	cp	BRD-K95739795	tetrabenazine	Vesicular monoamine transporter inhibitor	SLC18A2, DRD2, SLC18A1	Vesicular monoamine transporter inhibitor
1321	1.76	cp	BRD-K98521173	desoxycortone	Mineralocorticoid receptor agonist	NR3C1, NR3C2	Mineralocorticoid receptor agonist
1322	1.76	cp	BRD-K87932577	CDK1-5-inhibitor	CDK inhibitor	CDK1, CDK5, GSK3B	CDK inhibitor, Glycogen synthase kinase inhibitor
1323	1.76	cp	BRD-K70330367	amantadine	Glutamate receptor antagonist	DRD2, GRIN1, GRIN2A, GRIN2B, GRIN2C, GRIN2D, GRIN3A	Glutamate receptor antagonist
1325	1.76	cp	BRD-A79672927	tropicamide	Acetylcholine receptor antagonist	CHRM3, CHRM4, CHRM1, CHRM2	Acetylcholine receptor antagonist
1327	1.73	cp	BRD-K04833372	GSK-1904529A	IGF-1 inhibitor	IGF1R, INSR	IGF-1 inhibitor, IGF-1R inhibitor, Insulin receptor ligand
1328	1.73	cp	BRD-K50214219	CS-1657	PARP inhibitor	PARP1	PARP inhibitor
1330	1.72	cp	BRD-K93618743	ipriflavone	Bone resorption inhibitor		Bone resorption inhibitor
1335	1.69	cp	BRD-K66896231	BRD-K66896231	Acetylcholinesterase inhibitor	ACHE	Acetylcholinesterase inhibitor
1336	1.69	cp	BRD-K90524085	MY-5445	Phosphodiesterase inhibitor	PDE5A	Phosphodiesterase inhibitor, Platelet aggregation inhibitor
1337	1.69	cp	BRD-A12016240	LY-278584	Serotonin receptor antagonist	HTR3A	Serotonin receptor antagonist
1338	1.69	cp	BRD-K70241288	L-692585	Growth hormone releasing peptide ligand agonist	GH1, GHSR	Growth hormone releasing peptide ligand agonist
1339	1.69	cp	BRD-K17743697	KB-R7943	Sodium/calcium exchange inhibitor	SLC8A1, TRPC3, TRPC5, TRPC6	Sodium/calcium exchange inhibitor
1345	1.66	cp	BRD-K92492521	LY-255283	Leukotriene receptor antagonist	LTB4R, LTB4R2	Leukotriene receptor antagonist
1346	1.66	cp	BRD-A70514680	articaine	Local anesthetic		Local anesthetic
1356	1.59	cp	BRD-K84595254	strophanthidin	ATPase inhibitor	ATP1A1, ATP1A2, ATP1A3, ATP1A4, ATP1B1, ATP1B2, ATP1B3, ATP1B4, FXYD2	ATPase inhibitor
1357	1.59	cp	BRD-A56987319	SQ-22536	Adenylyl cyclase inhibitor	ADCY1, ADCY5	Adenylyl cyclase inhibitor
1358	1.59	cp	BRD-K31611373	fluprostenol	Prostanoid receptor agonist	PTGER3, PTGFR, TBXA2R	Prostanoid receptor agonist
1364	1.56	cp	BRD-K47693913	evoxine	Furoquinoline alkaloid		Furoquinoline alkaloid
1365	1.55	cp	BRD-K62012036	acitretin	Retinoid receptor agonist	RARA, RARB, RARG, RBP1, RXRA, RXRB, RXRG, STAT3	Retinoid receptor agonist
1366	1.55	cp	BRD-K91733562	secoisolariciresinol	Antioxidant		Antioxidant
1367	1.55	cp	BRD-K89687904	PKCbeta-inhibitor	PKC inhibitor	PRKCB	PKC inhibitor
1368	1.55	cp	BRD-K84996949	sinensetin	Cyclooxygenase inhibitor		Cyclooxygenase inhibitor
1369	1.55	cp	BRD-K94379058	BML-190	Cannabinoid receptor inverse agonist	CNR2	Cannabinoid receptor inverse agonist
1371	1.53	cp	BRD-K84566043	fenpiverinium	Acetylcholine receptor antagonist		Acetylcholine receptor antagonist
1374	1.52	cp	BRD-K06753942	nobiletin	MEK inhibitor	ABCB1, MAP2K1, TYR	MEK inhibitor
1375	1.52	cp	BRD-K81376179	TCS-359	FLT3 inhibitor	FLT3	FLT3 inhibitor
1376	1.52	cp	BRD-A28746609	paclitaxel	Tubulin inhibitor	TUBB, NR1I2, ABCB1, BCL2, CYP2C8, MAP2, MAP4, MAPT, TLR4, TUBB1	Tubulin inhibitor
1377	1.52	cp	BRD-A48237631	mitomycin-c	DNA alkylating agent		DNA alkylating agent, DNA inhibitor, DNA synthesis inhibitor
1378	1.52	cp	BRD-K01612348	meropenem	Bacterial cell wall synthesis inhibitor		Bacterial cell wall synthesis inhibitor
1379	1.52	cp	BRD-A67799922	phenoxybenzamine	Adrenergic receptor antagonist	ADRA2B, ADRA1A, ADRA1B, ADRA1D, ADRA2A, ADRA2C, ADRB2, CALM1	Adrenergic receptor antagonist
1380	1.51	cp	BRD-A62035778	scopolamine	Acetylcholine receptor antagonist	CHRM2, CHRM1, CHRM3, CHRM4, CHRM5, SI	Acetylcholine receptor antagonist
1381	1.51	cp	BRD-K28863208	PNU-282987	Cholinergic receptor agonist	CHRNA7	Cholinergic receptor agonist
1382	1.51	cp	BRD-K27351809	nomegestrol	Progesterone receptor agonist	PGR	Progesterone receptor agonist
1383	1.51	cp	BRD-A36471396	biperiden	Acetylcholine receptor antagonist	CHRM1, CHRM2, CHRM3, CHRM4, CHRM5, CHRNA2	Acetylcholine receptor antagonist
1384	1.5	cp	BRD-K61323504	SB-225002	CC chemokine receptor antagonist	CXCR2	CC chemokine receptor antagonist
1387	1.49	cp	BRD-A16934955	nalbuphine	Opioid receptor agonist	OPRD1, OPRK1, OPRM1	Opioid receptor agonist, Opioid receptor antagonist
1393	1.48	cp	BRD-K24526313	levcromakalim	Potassium channel activator	KCNJ8, ABCC9, KCNJ5	Potassium channel activator
1395	1.48	cp	BRD-K67043667	altretamine	DNA synthesis inhibitor		DNA synthesis inhibitor
1398	1.47	cp	BRD-A37837077	cyclazosin	Adrenergic receptor antagonist	ADRA1B, ADRA1A, ADRA1D	Adrenergic receptor antagonist
1405	1.44	cp	BRD-K26674531	GR-235	Estrogen receptor agonist	ESR1, IKBKB, NR1H4, NR1I2, PGR	Estrogen receptor agonist, FXR antagonist, Progesterone receptor agonist
1406	1.44	cp	BRD-K16977723	PP-3	EGFR inhibitor		EGFR inhibitor
1409	1.44	cp	BRD-A18043272	phensuximide	Succinimide antiepileptic		Succinimide antiepileptic
1412	1.41	cp	BRD-K47539947	tetradecylthioacetic-acid	Lipid peroxidase inhibitor		Lipid peroxidase inhibitor
1415	1.38	cp	BRD-K72816382	cinalukast	Leukotriene receptor antagonist	CYSLTR1	Leukotriene receptor antagonist
1417	1.37	cp	BRD-K35559145	levomepromazine	Dopamine receptor antagonist	ADRA1A, ADRA1B, ADRA1D, ADRA2A, ADRA2B, ADRA2C, CHRM1, CHRM2, CHRM3, CHRM4, CHRM5, DRD1, DRD2, DRD3, DRD4, DRD5, HRH1, HTR2A, HTR2C	Dopamine receptor antagonist
1418	1.34	cp	BRD-A11007541	BCI-hydrochloride	Protein phosphatase inhibitor	DUSP1, DUSP6	Protein phosphatase inhibitor
1419	1.34	cp	BRD-K78659596	MLN-2238	Proteasome inhibitor	PSMB1	Proteasome inhibitor
1420	1.34	cp	BRD-K02607075	tubocurarine	Acetylcholine receptor antagonist	CHRNA2, HTR3A, ACHE, HTR3B, KCNN1, KCNN2, KCNN3, ZACN	Acetylcholine receptor antagonist
1421	1.34	cp	BRD-K02715688	hydrastine	Tyrosine hydroxylase inhibitor		Tyrosine hydroxylase inhibitor
1425	1.34	cp	BRD-K09991945	GSK-3-inhibitor-II	PKC inhibitor	GSK3B	PKC inhibitor
1426	1.33	cp	BRD-A44551378	LFM-A12	EGFR inhibitor	EGFR	EGFR inhibitor
1431	1.3	cp	BRD-K19796430	erismodegib	Smoothened receptor antagonist	SMO	Smoothened receptor antagonist
1436	1.3	cp	BRD-K48692744	NU-1025	PARP inhibitor	PARP1	PARP inhibitor, DNA dependent protein kinase inhibitor
1437	1.29	cp	BRD-K25905511	buddleoflavonoloside	Acetylcholinesterase inhibitor		Acetylcholinesterase inhibitor
1439	1.27	cp	BRD-K25310650	ormetoprim	Bacterial antifolate		Bacterial antifolate
1440	1.27	cp	BRD-K06024458	n-arachidonyl-GABA	cannabinoid receptor agonist		cannabinoid receptor agonist
1441	1.27	cp	BRD-K38903228	hesperidin	Flavanone glycoside	CACNA1B	Flavanone glycoside
1442	1.27	cp	BRD-K39339537	epirizole	Cyclooxygenase inhibitor	PTGS1, PTGS2	Cyclooxygenase inhibitor
1443	1.27	cp	BRD-K03670461	tyrphostin-AG-82	EGFR inhibitor	EGFR, LCK	EGFR inhibitor
1447	1.23	cp	BRD-K61097567	SB-218795	Tachykinin antagonist	TACR3	Tachykinin antagonist
1448	1.23	cp	BRD-A59174698	ritodrine	Adrenergic receptor agonist	ADRB2	Adrenergic receptor agonist
1449	1.23	cp	BRD-K52721684	PCO-400	Potassium channel activator	ABCC9, KCNJ8	Potassium channel activator
1450	1.23	cp	BRD-K51918615	iodophenpropit	Histamine receptor antagonist	HRH3, HRH4, GRIN2B	Histamine receptor antagonist
1451	1.23	cp	BRD-A96485169	EBPC	Aldose reductase inhibitor	AKR1B1	Aldose reductase inhibitor
1453	1.23	cp	BRD-A81233518	glycopyrrolate	Acetylcholine receptor antagonist	CHRM1, CHRM3, CHRM2, CHRM4, CHRM5	Acetylcholine receptor antagonist
1454	1.21	cp	BRD-K97330509	SRC-kinase-inhibitor-II	SRC inhibitor		SRC inhibitor
1456	1.2	cp	BRD-K36965586	m-chlorophenylbiguanide	Serotonin receptor agonist	HTR3A, HTR3B	Serotonin receptor agonist
1457	1.2	cp	BRD-K62353524	DY-131	Estrogen receptor agonist	ESR2, ESRRB, ESRRG	Estrogen receptor agonist
1458	1.18	cp	BRD-K68620903	dydrogesterone	Progesterone receptor agonist	PGR	Progesterone receptor agonist
1462	1.16	cp	BRD-K44899736	RO-16-6941	Monoamine oxidase inhibitor		Monoamine oxidase inhibitor
1465	1.16	cp	BRD-A05352148	ipratropium	Acetylcholine receptor antagonist	CHRM1, CHRM2, CHRM3, CHRM4, CHRM5	Acetylcholine receptor antagonist
1466	1.16	cp	BRD-K78959463	FPL-64176	Calcium channel activator	CACNA1C, CACNA1S	Calcium channel activator
1468	1.13	cp	BRD-A82656074	naltrindole	Opioid receptor antagonist	OPRD1, OPRK1, OPRM1	Opioid receptor antagonist
1469	1.13	cp	BRD-A41145729	methoprene-acid	Retinoid receptor agonist	NCOA2, NR1H3, RXRA, RXRB	Retinoid receptor agonist
1470	1.13	cp	BRD-A35511923	L-803087	Somatostatin receptor agonist	SSTR4	Somatostatin receptor agonist
1471	1.13	cp	BRD-A78322124	dobutamine	Adrenergic receptor agonist	ADRB1, ADRB2, ADRA1A	Adrenergic receptor agonist
1475	1.09	cp	BRD-K53972329	ruxolitinib	JAK inhibitor	JAK1, JAK2, TYK2, JAK3	JAK inhibitor
1476	1.09	cp	BRD-K96471533	nitazoxanide	Pyruvate ferredoxin oxidoreductase inhibitor		Pyruvate ferredoxin oxidoreductase inhibitor
1477	1.09	cp	BRD-A96882008	L-732138	Tachykinin antagonist	TACR1, TACR2	Tachykinin antagonist
1479	1.06	cp	BRD-K69688083	mestinon	Cholinesterase inhibitor	ACHE, BCHE	Cholinesterase inhibitor
1480	1.06	cp	BRD-K84955386	hyperoside	Glucosidase inhibitor	ACE, AKR1B1, GAA	Glucosidase inhibitor
1481	1.06	cp	BRD-K04430056	7-nitroindazole	nitric oxide synthase inhibitor	NOS1, NOS2, NOS3	nitric oxide synthase inhibitor
1482	1.06	cp	BRD-A06726973	dibutyrylcyclic-gmp	cGMP analog		cGMP analog
1483	1.06	cp	BRD-K96119599	leucodin	Melanin inhibitor		Melanin inhibitor
1485	1.06	cp	BRD-A02367930	ethinyl-estradiol	DNA directed DNA polymerase stimulant	CYP2C8, ESR1, ESR2, NR1I2	DNA directed DNA polymerase stimulant, Estrogenic component in oral contraceptives, Estrogen receptor agonist
1489	1.04	cp	BRD-K78633253	EXO-1	ARF inhibitor		ARF inhibitor
1490	1.04	cp	BRD-K96263742	GW-7647	PPAR receptor agonist	PPARA	PPAR receptor agonist
1493	1.02	cp	BRD-K90733503	cefalexin	Bacterial cell wall synthesis inhibitor		Bacterial cell wall synthesis inhibitor
1494	1.02	cp	BRD-K05151076	ZK-164015	Estrogen receptor antagonist	ESR1, ESR2	Estrogen receptor antagonist
1497	1	cp	BRD-K79602928	metformin	Insulin sensitizer	ACACB, INS, PRKAB1	Insulin sensitizer
1498	0.99	cp	BRD-K30296925	flavokavain-b	Antineoplastic	HIF1A	Antineoplastic
1499	0.99	cp	BRD-K02581333	protein-tyrosine-phosphatase-inhibitor-IV	Tyrosine phosphatase inhibitor	PTPN1, PTPN11	Tyrosine phosphatase inhibitor
1500	0.99	cp	BRD-A85860691	chaetocin	Histone lysine methyltransferase inhibitor	EHMT2, SUV39H1	Histone lysine methyltransferase inhibitor
1501	0.99	cp	BRD-K27141178	SB-203186	Serotonin receptor antagonist	HTR4	Serotonin receptor antagonist
1503	0.95	cp	BRD-A30655177	LFM-A13	BTK inhibitor	BTK	BTK inhibitor
1504	0.95	cp	BRD-A58157837	butabindide	Tripeptidyl peptidase inhibitor	TPP2	Tripeptidyl peptidase inhibitor
1505	0.95	cp	BRD-A72066420	mifobate	PPAR receptor antagonist	PPARG, REN	PPAR receptor antagonist
1509	0.92	cp	BRD-A78377521	monastrol	Kinesin-like spindle protein inhibitor	KIF11	Kinesin-like spindle protein inhibitor
1510	0.92	cp	BRD-K89055274	alverine	Muscle relaxant	HTR1A	Muscle relaxant
1512	0.91	cp	BRD-K43860855	iobenguane	Antineoplastic		Antineoplastic
1516	0.88	cp	BRD-K30240666	clemastine	Histamine receptor antagonist	HRH1	Histamine receptor antagonist
1517	0.88	cp	BRD-A85280935	quinpirole	Dopamine receptor agonist	DRD2, DRD3, DRD4, DRD1, HTR1A, HTR2A, HTR2B, HTR2C	Dopamine receptor agonist
1518	0.88	cp	BRD-K00317371	RITA	MDM inhibitor	MDM2, TXNRD1, TXNRD2	MDM inhibitor
1520	0.86	cp	BRD-K59962020	CHEMBL-374350	NFkB pathway inhibitor		NFkB pathway inhibitor
1521	0.85	cp	BRD-A72441487	stiripentol	GABA uptake inhibitor	ABAT, SCN1A, SCN3A	GABA uptake inhibitor
1522	0.85	cp	BRD-K23913458	coumarin	Vitamin K antagonist	CA1, CA12, CA14, CA2, CA4, CA6, CA9, CYP2A6	Vitamin K antagonist
1523	0.85	cp	BRD-K47983010	BX-795	IKK inhibitor	PDPK1, CDK2, CHEK1, GSK3B, IKBKE, KDR, PDK1, TBK1	IKK inhibitor
1524	0.84	cp	BRD-A94543220	bifonazole	Sterol demethylase inhibitor	CYP2B6	Sterol demethylase inhibitor
1531	0.81	cp	BRD-A58564983	selamectin	Nematocide		Nematocide
1532	0.81	cp	BRD-A74667430	etodolac	Cyclooxygenase inhibitor	PTGS2, PTGS1, RXRA, TRPV1	Cyclooxygenase inhibitor
1534	0.79	cp	BRD-K63343048	orlistat	Lipase inhibitor	PNLIP, DAGLA, FASN, LIPF, CNR1, DAGLB	Lipase inhibitor
1537	0.78	cp	BRD-A64125466	dehydrocholic-acid	choleretic agent		choleretic agent
1538	0.78	cp	BRD-K80639402	SB-258585	Serotonin receptor antagonist	HTR6	Serotonin receptor antagonist
1540	0.77	cp	BRD-A09467419	mebeverine	Acetylcholine receptor antagonist	CHRM1, CHRM2, CHRM3, CHRM4	Acetylcholine receptor antagonist
1544	0.74	cp	BRD-K89210380	biotin	Vitamin B	ACACA, ACACB, HLCS, MCCC1, MCCC2, PC, PCCA, PCCB, SLC5A6	Vitamin B
1545	0.74	cp	BRD-A84189516	baccatin-III	Paclitaxel precursor		Paclitaxel precursor
1546	0.74	cp	BRD-A11135865	nor-binaltorphimine	Opioid receptor antagonist		Opioid receptor antagonist
1547	0.74	cp	BRD-K03319035	maprotiline	Norepinephrine reuptake inhibitor	SLC6A2, ADRA1A, ADRA1B, ADRA1D, ADRA2A, ADRA2B, ADRA2C, CHRM1, CHRM2, CHRM3, CHRM4, CHRM5, DRD2, HRH1, HTR2A, HTR2C, HTR7	Norepinephrine reuptake inhibitor, Tricyclic antidepressant
1550	0.74	cp	BRD-K85133207	HDAC1-selective	HDAC inhibitor		HDAC inhibitor
1551	0.74	cp	BRD-K20755323	SA-792728	Sphingosine kinase inhibitor	SPHK1, VCP	Sphingosine kinase inhibitor
1555	0.7	cp	BRD-K92413528	thiazolidinecarboxylic-acid	Reducing agent		Reducing agent
1556	0.7	cp	BRD-K68103045	CGS-20625	Benzodiazepine receptor agonist	GABRA1, GABRA2, GABRA3, GABRA5	Benzodiazepine receptor agonist, GABA benzodiazepine site receptor partial agonist
1557	0.7	cp	BRD-K54665485	R-59022	Diacylglycerol kinase inhibitor	DGKA	Diacylglycerol kinase inhibitor, Protein kinase inhibitor
1558	0.7	cp	BRD-K55191674	benzylpenicillin	Penicillin binding protein inhibitor		Penicillin binding protein inhibitor
1559	0.7	cp	BRD-K91336023	mesulergine	Dopamine receptor agonist	HTR2A, HTR2C, HTR7, HTR2B, HTR3A, HTR3B, HTR6	Dopamine receptor agonist
1560	0.7	cp	BRD-K52313696	tacedinaline	HDAC inhibitor	HDAC1	HDAC inhibitor
1561	0.7	cp	BRD-K12219985	glipizide	Sulfonylurea	ABCC8, KCNJ10, KCNJ11, PPARG	Sulfonylurea
1565	0.67	cp	BRD-K10961822	latanoprost	Prostanoid receptor agonist	PTGFR	Prostanoid receptor agonist
1566	0.67	cp	BRD-K41260949	valproic-acid	HDAC inhibitor	ABAT, HDAC1, SCN1A, SCN3A, ACADSB, ALDH5A1, HDAC2, HDAC9, OGDH, SCN10A, SCN11A, SCN1B, SCN2A, SCN2B, SCN3B, SCN4A, SCN4B, SCN5A, SCN7A, SCN8A, SCN9A	HDAC inhibitor
1567	0.67	cp	BRD-K50422030	clomethiazole	GABA receptor antagonist	GABRA1	GABA receptor antagonist, GABA receptor modulator
1569	0.67	cp	BRD-K67783091	haloperidol	Dopamine receptor antagonist	DRD2, DRD1, DRD3, HTR2A, CYP3A7, DRD4, DRD5, GRIN2B, HRH1, HTR1A, HTR1D, HTR2B, HTR7, KCNH1	Dopamine receptor antagonist, Psychoactive drug
1574	0.63	cp	BRD-K90259198	W-7	Calmodulin antagonist	CALM1, CALM2, KCNA5, KCNH2, TNNC1, TNNI3	Calmodulin antagonist, Potassium channel blocker
1575	0.63	cp	BRD-K69837166	trap-101	Nociceptin/orphanin FQ (NOP) receptor antagonist	OPRL1	Nociceptin/orphanin FQ (NOP) receptor antagonist, Opioid receptor antagonist
1576	0.63	cp	BRD-K34170797	fexaramine	FXR agonist	NR1H4	FXR agonist
1577	0.63	cp	BRD-K05906022	limonin	HIV protease inhibitor		HIV protease inhibitor
1578	0.63	cp	BRD-K42679050	Y-27152	Potassium channel activator	ABCC9, KCNJ8	Potassium channel activator
1580	0.63	cp	BRD-K86204871	terconazole	Sterol demethylase inhibitor		Sterol demethylase inhibitor
1583	0.6	cp	BRD-K04185004	oxybuprocaine	Local anesthetic	SCN10A	Local anesthetic
1584	0.6	cp	BRD-A74980173	gatifloxacin	Bacterial DNA gyrase inhibitor		Bacterial DNA gyrase inhibitor
1585	0.6	cp	BRD-A25234499	aminoglutethimide	Glucocorticoid receptor antagonist	CYP19A1, CYP11A1, NR3C1	Glucocorticoid receptor antagonist
1587	0.57	cp	BRD-K18036262	L-168049	Glucagon receptor antagonist	GCGR	Glucagon receptor antagonist
1588	0.56	cp	BRD-K46142322	RS-67333	Serotonin receptor partial agonist	HTR4	Serotonin receptor partial agonist
1589	0.56	cp	BRD-A30435184	metergoline	Dopamine receptor agonist	DRD2, HTR1A, HTR1B, HTR1D, HTR1E, HTR1F, HTR2A, HTR2B, HTR2C, HTR5A, HTR6, HTR7	Dopamine receptor agonist, Serotonin receptor antagonist
1590	0.53	cp	BRD-K29530284	amlexanox	Histamine receptor modulator	FGF1, IL3, S100A12, S100A13	Histamine receptor modulator
1591	0.53	cp	BRD-K92817986	BJM-CSC-19	MEK inhibitor		MEK inhibitor
1592	0.53	cp	BRD-K27665173	D-64406	PDGFR receptor inhibitor	FLT3, PDGFRA, PDGFRB	PDGFR receptor inhibitor
1593	0.53	cp	BRD-A32949107	MRS-1845	Calcium channel blocker	ORAI1	Calcium channel blocker
1594	0.53	cp	BRD-K16508793	diazepam	Benzodiazepine receptor agonist	GABRA1, GABRA2, GABRA3, GABRA5, ADRA1A, CYP2C19, GABRA4, GABRA6, GABRB1, GABRB2, GABRB3, GABRD, GABRE, GABRG1, GABRG2, GABRG3, GABRP, GABRQ, GABRR1, GABRR2, GABRR3, TSPO	Benzodiazepine receptor agonist
1595	0.53	cp	BRD-K71430621	clobenpropit	Histamine receptor antagonist	HRH3, HRH4, HRH1, HRH2	Histamine receptor antagonist
1596	0.53	cp	BRD-K81209512	AG-494	EGFR inhibitor	EGFR	EGFR inhibitor, Tyrosine kinase inhibitor
1597	0.53	cp	BRD-A33711280	metixene	Acetylcholine receptor antagonist	CHRM5, CHRM1, CHRM2, CHRM3, CHRM4	Acetylcholine receptor antagonist
1598	0.53	cp	BRD-A92826379	lupanine	Sodium channel blocker	INS	Sodium channel blocker
1600	0.53	cp	BRD-K66615216	moxifloxacin	Bacterial DNA gyrase inhibitor	TOP2A	Bacterial DNA gyrase inhibitor
1601	0.49	cp	BRD-A11605036	thiocolchicoside	GABA receptor antagonist	GABRA1, GABRB2, GABRG2, GLRA1, GLRB	GABA receptor antagonist
1602	0.49	cp	BRD-A97479839	piperidolate	Acetylcholine receptor antagonist	CHRM1	Acetylcholine receptor antagonist
1603	0.49	cp	BRD-K25394294	oxaprozin	Cyclooxygenase inhibitor	PTGS1, PTGS2	Cyclooxygenase inhibitor
1604	0.49	cp	BRD-A46393198	tetramisole	Immunostimulant		Immunostimulant
1605	0.49	cp	BRD-K91263825	nortriptyline	Tricyclic antidepressant	KCNJ10, SLC6A2, SLC6A4, ADRA1A, ADRA1B, ADRA1D, ADRA2A, ADRA2B, ADRA2C, ADRB1, ADRB2, ADRB3, CHRM1, CHRM2, CHRM3, CHRM4, CHRM5, CYP2C19, DRD2, HRH1, HTR1A, HTR2A, HTR2C, HTR6, PGRMC1, PIK3CD, SIGMAR1	Tricyclic antidepressant
1606	0.49	cp	BRD-A68631409	evodiamine	ATPase inhibitor	TRPV1	ATPase inhibitor, TRPV agonist
1607	0.48	cp	BRD-K94887716	TFMPP	Serotonin receptor agonist		Serotonin receptor agonist, Serotonin receptor antagonist
1610	0.46	cp	BRD-K91904471	SD-169	p38 MAPK inhibitor	MAPK14	p38 MAPK inhibitor
1611	0.46	cp	BRD-K50859149	sulfafurazole	Bacterial antifolate		Bacterial antifolate
1612	0.42	cp	BRD-K43797669	genistein	Tyrosine kinase inhibitor	CFTR, ESR2, EGFR, ESR1, ESRRA, ESRRB, ESRRG, NCOA1, NCOA2, PPARG, PTK2B, TOP2A, TRPC5	Tyrosine kinase inhibitor
1613	0.42	cp	BRD-K45401373	betulinic-acid	Apoptosis stimulant	CASP3, CASP8, GPBAR1, TOP1	Apoptosis stimulant, Caspase activator, Diacylglycerol O acyltransferase inhibitor, HIV integrase inhibitor, NFkB pathway activator, NFkB pathway inhibitor, SARS coronavirus 3C-like protease inhibitor, Topoisomerase inhibitor
1614	0.42	cp	BRD-K48367671	febuxostat	Xanthine oxidase inhibitor	XDH	Xanthine oxidase inhibitor
1615	0.42	cp	BRD-K38251852	paxilline	Potassium channel blocker	ABCA1, KCNMA1, NR1H3	Potassium channel blocker
1616	0.42	cp	BRD-A29082194	gitoxigenin	ATPase inhibitor	ATP1A1	ATPase inhibitor
1617	0.42	cp	BRD-K68558722	deracoxib	Cyclooxygenase inhibitor	PTGS2	Cyclooxygenase inhibitor
1618	0.42	cp	BRD-A55946879	BW-B70C	Lipoxygenase inhibitor	ALOX5	Lipoxygenase inhibitor
1619	0.42	cp	BRD-K55344148	BU-224	Imidazoline receptor ligand	MAOA, MAOB	Imidazoline receptor ligand
1620	0.42	cp	BRD-A77291778	cyclopentolate	Acetylcholine receptor antagonist	CHRM1	Acetylcholine receptor antagonist
1621	0.42	cp	BRD-K85090592	pilocarpine	Acetylcholine receptor agonist	CHRM3, CHRM1, CHRM2, CHRM4, CHRM5	Acetylcholine receptor agonist
1622	0.42	cp	BRD-K61250553	loperamide	Opioid receptor agonist	OPRM1, OPRD1, CACNA1A, CALM1, CYP2B6, CYP2C8, NPR2, OPRK1, POMC	Opioid receptor agonist
1623	0.42	cp	BRD-K09778810	FGIN-1-27	Inositol monophosphatase inhibitor	TSPO	Inositol monophosphatase inhibitor
1624	0.41	cp	BRD-K29653726	topiramate	Carbonic anhydrase inhibitor	CA2, CA4, GRIK1, CA1, CA12, CA7, CYP2C19, CYP3A4, GABRA1, GABRA2, GABRA3, GABRA4, GABRA5, GABRA6, GABRB1, GABRB2, GABRB3, GABRD, GABRE, GABRG1, GABRG2, GABRG3, GABRP, GABRQ, GRIA1, SCN1A, SCN5A	Carbonic anhydrase inhibitor, Glutamate receptor antagonist, Kainate receptor antagonist
1625	0.39	cp	BRD-K70358946	aripiprazole	Serotonin receptor agonist	DRD2, HTR1A, HTR2A, HRH1, HTR1B, HTR1D, HTR2C, ADRA1A, ADRA1B, ADRA2A, ADRA2B, ADRA2C, CHRM1, CHRM2, CHRM3, CHRM4, CHRM5, DRD1, DRD3, DRD4, DRD5, HTR1E, HTR3A, HTR6, HTR7	Serotonin receptor agonist, Serotonin receptor antagonist
1626	0.39	cp	BRD-K82941592	rosuvastatin	HMGCR inhibitor	HMGCR	HMGCR inhibitor
1627	0.39	cp	BRD-K49519092	immethridine	Histamine receptor agonist	HRH3	Histamine receptor agonist
1628	0.39	cp	BRD-K45252063	clofibrate	PPAR receptor agonist	PPARA, LPL	PPAR receptor agonist
1629	0.39	cp	BRD-A19195498	trimipramine	Norepinephrine reuptake inhibitor	SLC6A2, SLC6A4, SLC6A3, ADRA1A, ADRA1B, ADRA2A, ADRA2B, ADRB1, ADRB2, ADRB3, CHRM1, CHRM2, CHRM3, CHRM4, CHRM5, DRD1, DRD2, DRD5, HRH1, HTR1A, HTR1D, HTR2A, HTR2C, HTR3A	Norepinephrine reuptake inhibitor, Tricyclic antidepressant
1631	0.35	cp	BRD-K39111395	BCL2-inhibitor	BCL inhibitor	BCL2	BCL inhibitor
1632	0.35	cp	BRD-K46384212	o-3M3FBS	phospholipase activator		phospholipase activator
1633	0.35	cp	BRD-A06352418	terfenadine	Histamine receptor antagonist	HRH1, KCNH2, CHRM1, CHRM2, CHRM3, CHRM4, CHRM5, KCNH1	Histamine receptor antagonist
1635	0.35	cp	BRD-K35960502	niclosamide	DNA replication inhibitor	STAT3	DNA replication inhibitor, STAT inhibitor
1636	0.35	cp	BRD-K45117373	Y-26763	Potassium channel activator	ABCC9, KCNJ8	Potassium channel activator
1638	0.32	cp	BRD-K97564742	mepyramine	Histamine receptor antagonist	HRH1	Histamine receptor antagonist
1639	0.32	cp	BRD-K67537649	PQ-401	IGF-1 inhibitor	IGF1R	IGF-1 inhibitor, IGF-1R inhibitor
1640	0.32	cp	BRD-K40624912	ZM-39923	JAK inhibitor	JAK1, JAK3	JAK inhibitor
1641	0.32	cp	BRD-A34806832	proscillaridin	ATPase inhibitor	ATP1A1	ATPase inhibitor
1642	0.32	cp	BRD-K59273480	propentofylline	Adenosine reuptake inhibitor	ACHE	Adenosine reuptake inhibitor, Phosphodiesterase inhibitor
1643	0.32	cp	BRD-K50311478	tosyl-phenylalanyl-chloromethyl-ketone	Chymotrypsin inhibitor		Chymotrypsin inhibitor
1644	0.32	cp	BRD-K39746403	erythromycin	NFkB pathway inhibitor	CYP3A4, MLNR	NFkB pathway inhibitor
1645	0.32	cp	BRD-A83326220	brazilin	Nitric oxide production inhibitor		Nitric oxide production inhibitor
1647	0.32	cp	BRD-K96354014	nifedipine	Calcium channel blocker	CACNA1C, CACNA1D, CACNA1S, CACNA2D1, CACNA1F, CACNA1H, CACNB2, CALM1, CYP3A5, GLRA1, GLRA3, GLRB, KCNA1, KCNA5, NR1I2, TRPM3	Calcium channel blocker
1649	0.28	cp	BRD-A81402010	KU-C103443N	CDC inhibitor		CDC inhibitor, Rho associated kinase inhibitor
1650	0.28	cp	BRD-K64994968	progesterone	Progesterone receptor agonist	PGR, CYP17A1, NR3C2, CATSPER1, CATSPER2, CATSPER3, CATSPER4, CYP2C19, ESR1, OPRK1, TRPC5	Progesterone receptor agonist
1651	0.28	cp	BRD-K78599730	manumycin-a	Farnesyltransferase inhibitor	FNTA, IKBKB	Farnesyltransferase inhibitor, NFkB pathway inhibitor
1652	0.28	cp	BRD-A22769835	homochlorcyclizine	Antihistamine	HRH1	Antihistamine
1653	0.28	cp	BRD-K73196317	urapidil	Adrenergic receptor antagonist	HTR1A	Adrenergic receptor antagonist
1654	0.28	cp	BRD-K98530306	clonidine	Adrenergic receptor agonist	ADRA2A, ADRA2B, ADRA2C, ADRA1A, ADRA1B, ADRA1D	Adrenergic receptor agonist
1655	0.28	cp	BRD-K03816923	rottlerin	MAP kinase inhibitor	KCNH2, PRKCD, TGM2	MAP kinase inhibitor, Protein kinase inhibitor
1658	0.25	cp	BRD-K73589491	nizatidine	Histamine receptor antagonist	HRH2	Histamine receptor antagonist
1659	0.25	cp	BRD-K46317332	proadifen	Nitric oxide synthase inhibitor	NOS1	Nitric oxide synthase inhibitor
1660	0.25	cp	BRD-K50417881	eticlopride	Dopamine receptor antagonist	DRD2, DRD3, DRD4	Dopamine receptor antagonist
1661	0.25	cp	BRD-A17655518	ibuprofen	Cyclooxygenase inhibitor	PTGS2, PTGS1, ASIC1, BCL2, CFTR, CYP2C8, FABP2, PLAT, PPARG, SLC5A8, THBD	Cyclooxygenase inhibitor, NFkB pathway inhibitor
1662	0.25	cp	BRD-K92000912	AM-251	Cannabinoid receptor antagonist	CNR1, GPR18, GPR55	Cannabinoid receptor antagonist
1663	0.23	cp	BRD-A06784547	MRS-1334	Adenosine receptor antagonist		Adenosine receptor antagonist
1664	0.21	cp	BRD-A19633847	perhexiline	Carnitine palmitoyltransferase inhibitor	CPT1A, CPT2	Carnitine palmitoyltransferase inhibitor
1665	0.21	cp	BRD-K06980535	promazine	Dopamine receptor antagonist	CHRM5, DRD2, ADRA1A, ADRA1B, ADRA1D, CHRM1, CHRM2, CHRM3, CHRM4, DRD1, DRD3, DRD4, HRH1, HTR2A, HTR2C	Dopamine receptor antagonist
1666	0.21	cp	BRD-A00993607	alprenolol	Adrenergic receptor antagonist	ADRB1, ADRB2, HTR1A	Adrenergic receptor antagonist
1667	0.21	cp	BRD-K20482099	rutin	Antioxidant	AKR1C3, AKR1B1, F10	Antioxidant, Capillary stabilizing agent, Nitric oxide scavenger
1669	0.18	cp	BRD-K44876623	zolpidem	Benzodiazepine receptor agonist	GABRA1, GABRA2, GABRA3	Benzodiazepine receptor agonist
1670	0.18	cp	BRD-K19462402	buflomedil	Adrenergic receptor antagonist	CACNA1C	Adrenergic receptor antagonist, Calcium channel blocker
1671	0.18	cp	BRD-K88429204	pyrimethamine	Dihydrofolate reductase inhibitor	DHFR, DHFRP1, HEXA, SLC47A1, STAT3	Dihydrofolate reductase inhibitor
1672	0.18	cp	BRD-K92015269	GBR-12783	Dopamine uptake inhibitor		Dopamine uptake inhibitor
1673	0.18	cp	BRD-K89274813	DMP-543	Acetylcholine release stimulant		Acetylcholine release stimulant
1674	0.18	cp	BRD-K18779551	bifemelane	Acetylcholine release stimulant	SLC6A2	Acetylcholine release stimulant, Adrenergic transmitter uptake inhibitor, Reducing agent
1675	0.18	cp	BRD-K62200014	anagrelide	Phosphodiesterase inhibitor	PDE3A	Phosphodiesterase inhibitor
1678	0.14	cp	BRD-K82147103	lofepramine	Norepinephrine reuptake inhibitor	SLC6A2, SLC6A4	Norepinephrine reuptake inhibitor, Serotonin reuptake inhibitor
1679	0.14	cp	BRD-K33308633	INCA-6	Calcineurin inhibitor	NFATC1	Calcineurin inhibitor
1681	0.14	cp	BRD-A31159102	fluoxetine	Selective serotonin reuptake inhibitor (SSRI)	SLC6A4, ANO1, CYP2C19, HTR2B	Selective serotonin reuptake inhibitor (SSRI)
1682	0.13	cp	BRD-K00532621	midazolam	Benzodiazepine receptor agonist	CYP3A5, CYP3A7, GABRA1, GABRA2, GABRA3, GABRA4, GABRA5, GABRA6, GABRB1, GABRB2, GABRB3, GABRD, GABRE, GABRG1, GABRG2, GABRG3, GABRP, GABRQ, GABRR1, GABRR2, GABRR3	Benzodiazepine receptor agonist
1685	0.11	cp	BRD-A47829399	artesunate	DNA synthesis inhibitor		DNA synthesis inhibitor
1686	0.11	cp	BRD-K04010869	prostaglandin-a1	HSP inducer		HSP inducer, NFkB pathway inhibitor
1687	0.11	cp	BRD-K10705233	GW-405833	Cannabinoid receptor agonist	CNR2	Cannabinoid receptor agonist
1688	0.11	cp	BRD-A10977446	carvedilol	Adrenergic receptor antagonist	ADRB1, ADRB2, ADRA1A, ADRA1B, ADRA1D, ADRA2A, ADRA2B, ADRA2C, ADRB3, CYP2C19, CYP2E1, GJA1, HIF1A, KCNH2, NDUFC2, NPPB, RYR2, SELE, VCAM1, VEGFA	Adrenergic receptor antagonist
1689	0.11	cp	BRD-K81272440	dantrolene	Calcium channel blocker	RYR1, RYR3	Calcium channel blocker
1690	0.11	cp	BRD-A01320529	salmeterol	Adrenergic receptor agonist	ADRB2	Adrenergic receptor agonist
1692	0.1	cp	BRD-A31204924	mitotane	Antineoplastic	CYP11B1, CYP11A1, CYP3A4, ESR1, FDX1	Antineoplastic
1694	0.09	cp	BRD-K62959606	sphingosine	Ceramidase inhibitor	GLTP, PVR, TRPM3	Ceramidase inhibitor
1697	0.08	cp	BRD-A48261811	argatroban	Thrombin inhibitor	F2, CYP3A5	Thrombin inhibitor
1699	0.07	cp	BRD-K32744045	disulfiram	Aldehyde dehydrogenase inhibitor	ALDH2, ALDH1A2, ALDH5A1, ALDH7A1, CYP2E1, DBH, DNMT1, TRPA1	Aldehyde dehydrogenase inhibitor, TRPV agonist, DNA methyltransferase inhibitor
1700	0.07	cp	BRD-A49172652	lansoprazole	ATPase inhibitor	ATP4A, CYP2C19, CYP3A4, CYP3A5	ATPase inhibitor
1701	0.07	cp	BRD-K94144010	cotinine	Nicotine metabolite		Nicotine metabolite
1702	0.07	cp	BRD-A57382968	piroxicam	Cyclooxygenase inhibitor	PTGS2, PTGS1	Cyclooxygenase inhibitor
1703	0.07	cp	BRD-K64245000	GW-4064	FXR agonist	NR1H4	FXR agonist
1704	0.07	cp	BRD-K37991163	paroxetine	Selective serotonin reuptake inhibitor (SSRI)	SLC6A4, CHRM1, CHRM2, CHRM3, CHRM4, CHRM5, HTR2A, SLC6A2	Selective serotonin reuptake inhibitor (SSRI)
1705	0.07	cp	BRD-A97437073	rosiglitazone	Insulin sensitizer	PPARG, ACSL4, CYP2C8, FFAR1, INS, TRPC5, TRPM3	Insulin sensitizer, PPAR receptor agonist
1706	0.07	cp	BRD-A19736161	ondansetron	Serotonin receptor antagonist	HTR3A, CYP2D6, CYP3A5, HTR1A, HTR1B, HTR3B, HTR4, OPRM1	Serotonin receptor antagonist
1709	0.04	cp	BRD-A70649075	sulconazole	Sterol demethylase inhibitor		Sterol demethylase inhibitor
1710	0.04	cp	BRD-A64092382	mexiletine	Sodium channel blocker	SCN5A, AHR, CYP2B6, CYP2E1, KCNK2, KCNK3, SCN4A	Sodium channel blocker
1711	0.04	cp	BRD-A18763547	BAX-channel-blocker	Cytochrome C release inhibitor	BAX	Cytochrome C release inhibitor
1715	0.03	cp	BRD-K32501161	vanoxerine	Dopamine uptake inhibitor	SLC6A3, MAOA, MAOB	Dopamine uptake inhibitor
1716	0.03	cp	BRD-K06221026	DUP-697	Cyclooxygenase inhibitor	PTGS2	Cyclooxygenase inhibitor
1717	0.03	cp	BRD-K82846253	repaglinide	Insulin secretagogue	ABCC8, CYP2C8, CYP3A5, INS, KCNJ11, PPARG	Insulin secretagogue
1718	0.03	cp	BRD-A93206962	L-755507	Adrenergic receptor agonist	ADRB3, ADRB1, ADRB2	Adrenergic receptor agonist
1719	0.03	cp	BRD-K56429665	calcipotriol	Vitamin D receptor agonist	VDR	Vitamin D receptor agonist
1720	0.03	cp	BRD-K94512704	spiramide	Dopamine receptor antagonist	DRD2, HTR1A, HTR2A, HTR2B, HTR2C	Dopamine receptor antagonist, Serotonin receptor antagonist
1723	0.02	cp	BRD-A34817987	itraconazole	Cytochrome P450 inhibitor	CYP3A5, CYP3A7, CYP51A1, KDR	Cytochrome P450 inhibitor
1724	0.02	cp	BRD-K09963420	saquinavir	HIV protease inhibitor	CYP3A4, CYP3A5	HIV protease inhibitor
1725	0.02	cp	BRD-K70301876	escitalopram	Selective serotonin reuptake inhibitor (SSRI)	SLC6A4, ADRA1A, CHRM1, CYP2C19, HRH1, SLC6A2, SLC6A3	Selective serotonin reuptake inhibitor (SSRI)
1726	0.02	cp	BRD-K41713976	E-4031	Potassium channel blocker	KCNH2, KCNH1	Potassium channel blocker
1727	0.02	cp	BRD-A91699651	chloroquine	Antimalarial	CYP2C8, GSTA2, MRGPRX1, TLR9, TNF	Antimalarial
1728	0.02	cp	BRD-K29313308	HDAC3-selective	HDAC inhibitor	HDAC3	HDAC inhibitor
1729	0.02	cp	BRD-A26711594	nicardipine	Calcium channel blocker	CACNA1C, ADORA3, ADRA1A, ADRA1B, ADRA1D, CACNA1D, CACNA2D1, CACNB2, CALM1, CHRM1, CHRM2, CHRM3, CHRM4, CHRM5, PDE1A, PDE1B	Calcium channel blocker
1737	0.01	cp	BRD-K75958195	pizotifen	Serotonin receptor antagonist	HTR2A, HTR1A, HTR2C	Serotonin receptor antagonist
1738	0.01	cp	BRD-K49111258	prazosin	Adrenergic receptor antagonist	ADRA1A, ADRA1B, ADRA1D, ADRA2A, ADRA2B, ADRA2C, CDK1, KCNH2, KCNH6, KCNH7	Adrenergic receptor antagonist
1739	0.01	cp	BRD-K91699951	benzonatate	Local anesthetic	SCN5A	Local anesthetic
2374	0	cp	BRD-A15493168	tetracycline	Bacterial 30S ribosomal subunit inhibitor	PRNP	Bacterial 30S ribosomal subunit inhibitor
2375	0	cp	BRD-K86873305	piperacillin	Bacterial cell wall synthesis inhibitor		Bacterial cell wall synthesis inhibitor
2376	0	cp	BRD-K13356952	methazolamide	Carbonic anhydrase inhibitor	CA1, CA2, CA4, CA7, CA12, CA14, INS	Carbonic anhydrase inhibitor
2377	0	cp	BRD-K82216340	medroxyprogesterone	progesterone receptor agonist	PGR, ESR1	progesterone receptor agonist
2378	0	cp	BRD-K66766661	17-beta-estradiol	Estrogen receptor agonist	ESR1	Estrogen receptor agonist
2379	0	cp	BRD-K90864987	cobalt(II)-chloride	HSP inducer	HIF1A	HSP inducer
2380	0	cp	BRD-K83636919	entacapone	Catechol O methyltransferase inhibitor	COMT	Catechol O methyltransferase inhibitor
2381	0	cp	BRD-K60690191	MPEP	Glutamate receptor antagonist	GRM5, GRM1, GRM4	Glutamate receptor antagonist
2382	0	cp	BRD-K06817181	BRD-K06817181	JAK inhibitor	JAK2	JAK inhibitor
2383	0	cp	BRD-A95696820	acadesine	AMPK activator		AMPK activator
2384	0	cp	BRD-A83892713	rifampicin	RNA polymerase inhibitor	NR1I2, ABCB1, CYP2B6, CYP2C19, CYP2C8, CYP3A4, CYP3A5, SLCO1A2, SLCO1B1, SLCO1B3	RNA polymerase inhibitor
2385	0	cp	BRD-A80928489	1-monopalmitin	P-glycoprotein inhibitor	ABCB1	P-glycoprotein inhibitor
2386	0	cp	BRD-A80383043	BRD-A80383043	Glutamate receptor agonist	GRM1, GRM2	Glutamate receptor agonist, Glutamate receptor antagonist
2387	0	cp	BRD-A29731977	17-hydroxyprogesterone-caproate	progesterone receptor agonist	CYP1A2, CYP2B6, CYP3A5, PGR	progesterone receptor agonist
2388	0	cp	BRD-K15891719	tenofovir	Reverse transcriptase inhibitor		Reverse transcriptase inhibitor, Cytochrome P450 inhibitor, DNA polymerase inhibitor, HIV integrase inhibitor
2389	0	cp	BRD-M72442222	vicriviroc	CC chemokine receptor antagonist	CCR5	CC chemokine receptor antagonist
2390	0	cp	BRD-K54472332	elvitegravir	HIV integrase inhibitor		HIV integrase inhibitor
2391	0	cp	BRD-K84639753	safinamide	Dopamine uptake inhibitor	MAOB, SLC6A3	Dopamine uptake inhibitor, Glutamate inhibitor, Monoamine oxidase inhibitor
2392	0	cp	BRD-K91696562	orantinib	FGFR inhibitor	PDGFRB, AURKA, AURKB, KDR, EGFR, FGFR1, FGFR2, PDGFRA, TBK1	FGFR inhibitor, VEGFR inhibitor, PDGFR receptor inhibitor
2393	0	cp	BRD-K91900765	VX-745	p38 MAPK inhibitor	MAPK14, MAPK11, MAPK12	p38 MAPK inhibitor
2394	0	cp	BRD-A41692738	TGX-221	PI3K inhibitor	PIK3CB, PIK3CD	PI3K inhibitor
2395	0	cp	BRD-K95901403	XL-147	PI3K inhibitor	PIK3CA, PIK3CD, PIK3CG	PI3K inhibitor
2396	0	cp	BRD-K28428262	brivanib	FGFR inhibitor	FGFR1, KDR, FLT1, CYP3A4, FGFR2, FGFR3, FLT4, KCNH2	FGFR inhibitor, VEGFR inhibitor
2397	0	cp	BRD-K60460488	nelfinavir	HIV protease inhibitor	CYP2C19, CYP3A5, CYP3A7	HIV protease inhibitor
2398	0	cp	BRD-K46212057	voriconazole	Cytochrome P450 inhibitor	CYP2C19, CYP51A1	Cytochrome P450 inhibitor
2399	0	cp	BRD-A67748489	K3644	Kinesin-like spindle protein inhibitor	KIF11	Kinesin-like spindle protein inhibitor
2400	0	cp	BRD-K52751261	TAK-715	p38 MAPK inhibitor	MAPK14, TNF	p38 MAPK inhibitor
2401	0	cp	BRD-K86465814	HO-013	PPAR receptor agonist	PPARG	PPAR receptor agonist
2402	0	cp	BRD-K79437791	acetyl-farnesyl-cysteine	Inhibitor of methylation of endogenous isoprenylated proteins	PPARG	Inhibitor of methylation of endogenous isoprenylated proteins
2403	0	cp	BRD-K50720187	flupirtine	Glutamate receptor antagonist	KCNQ2, ADRA2A, KCNQ1, KCNQ3	Glutamate receptor antagonist
2404	0	cp	BRD-K08115555	tyrphostin-AG-1288	TNF production inhibitor	COMT	TNF production inhibitor
2405	0	cp	BRD-K56064827	EI-273	PKC inhibitor	PRKCA, PRKCG	PKC inhibitor
2406	0	cp	BRD-K67506692	tyrphostin-AG-126	ERK1 and ERK2 phosphorylation inhibitor		ERK1 and ERK2 phosphorylation inhibitor
2407	0	cp	BRD-A74904029	EI-231	Casein kinase inhibitor	CSNK2A1, CSNK2A2, CSNK2B	Casein kinase inhibitor
2408	0	cp	BRD-K47943470	tyrphostin-51	EGFR inhibitor		EGFR inhibitor
2409	0	cp	BRD-A55756846	H-7	PKA inhibitor	PKIA, PRKACA, PRKAR1A	PKA inhibitor
2410	0	cp	BRD-K77625572	etomoxir	Carnitine palmitoyltransferase inhibitor	CPT1A, CPT1B	Carnitine palmitoyltransferase inhibitor
2411	0	cp	BRD-K43880410	pregnenolone	glutamate receptor modulator	CYP17A1, PGR, SULT2B1	glutamate receptor modulator
2412	0	cp	BRD-K20986251	lithocholic-acid	FXR antagonist	NR1I2, VDR, GPBAR1, MDM2, MDM4, NR1H4, PTPN1	FXR antagonist, MDM inhibitor, PXR ligand, Tyrosine phosphatase inhibitor, Vitamin D receptor agonist, Vitamin D receptor ligand
2413	0	cp	BRD-K30743633	TCPOBOP	CAR agonist	NR1I3	CAR agonist
2414	0	cp	BRD-K43164539	cholic-acid	Bile acid	CES1, FECH, PLA2G1B, ADH1C, COX4I1, COX5A, COX5B, COX6A2, COX6B1, COX6C, COX7A1, COX7B, COX7C, COX8A, ESRRG, FABP6, GPBAR1, MT-CO1, MT-CO2, MT-CO3	Bile acid
2415	0	cp	BRD-K73982490	BI-78D3	JNK inhibitor	MAPK8	JNK inhibitor
2416	0	cp	BRD-K57926513	tyrphostin-AG-1295	PDGFR receptor inhibitor	FLT3, KDR, PDGFRA, PDGFRB	PDGFR receptor inhibitor
2417	0	cp	BRD-A01317026	7,8-dihydro-L-biopterin	Dihydroneopterin aldolase inhibitor	NOS2, TPH1	Dihydroneopterin aldolase inhibitor
2418	0	cp	BRD-A84327315	calcitriol	Vitamin D receptor agonist	VDR, CYP3A5	Vitamin D receptor agonist
2419	0	cp	BRD-K14880289	GW-501516	PPAR receptor agonist	PPARD, INS, PPARA	PPAR receptor agonist, Insulin sensitizer
2420	0	cp	BRD-A80960055	celastrol	Anti-inflammatory	IL1B, TNF	Anti-inflammatory, Antioxidant, NFkB pathway inhibitor, HSP inhibitor, Topoisomerase inhibitor
2421	0	cp	BRD-K22631935	neurodazine	Neurogenesis of non-pluripotent C2C12 myoblast inducer		Neurogenesis of non-pluripotent C2C12 myoblast inducer
2422	0	cp	BRD-K63915849	AS-604850	PI3K inhibitor	PIK3CG, PIK3CA	PI3K inhibitor
2423	0	cp	BRD-K72420232	WZ-4002	EGFR inhibitor	EGFR, ERBB2	EGFR inhibitor
2424	0	cp	BRD-A60245366	AS-601245	JNK inhibitor	GSK3B, MAPK10, MAPK8, MAPK9, PIM1	JNK inhibitor
2425	0	cp	BRD-A04327189	synephrine	Adrenergic receptor agonist	ADRA1A	Adrenergic receptor agonist
2426	0	cp	BRD-K70490179	rimcazole	Sigma receptor antagonist	SIGMAR1	Sigma receptor antagonist
2427	0	cp	BRD-A37052580	physostigmine	Acetylcholinesterase inhibitor	ACHE, BCHE	Acetylcholinesterase inhibitor, Cholinesterase inhibitor
2428	0	cp	BRD-A84134924	pancuronium	Acetylcholine receptor antagonist	CHRM2, CHRM3, CHRNA1, CHRNA2	Acetylcholine receptor antagonist
2429	0	cp	BRD-A14208071	oxyphenonium	Cholinergic receptor antagonist	CHRM1	Cholinergic receptor antagonist
2430	0	cp	BRD-A24543851	nornicotine	Acetylcholine receptor agonist		Acetylcholine receptor agonist
2431	0	cp	BRD-A12560204	nitrendipine	Calcium channel blocker	CACNA1C, CACNA1D, CACNA2D1, CACNA1H, CACNA1S, CACNA2D2, CACNB2, CACNG1, KCNN4	Calcium channel blocker
2432	0	cp	BRD-K32311154	nifekalant	Potassium channel blocker		Potassium channel blocker
2433	0	cp	BRD-K04710043	hexamethylenebisacetamide	AKT inhibitor		AKT inhibitor, Differentiation inducer, NFkB pathway inhibitor
2434	0	cp	BRD-K88679075	methandriol	Androgenic steroid		Androgenic steroid
2435	0	cp	BRD-A11990600	lorazepam	Benzodiazepine receptor agonist	GABRA1, GABRA2, GABRA3, GABRA5, GABRA4, GABRA6, GABRB1, GABRB2, GABRB3, GABRD, GABRE, GABRG1, GABRG2, GABRG3, GABRP, GABRQ, TSPO	Benzodiazepine receptor agonist
2436	0	cp	BRD-K49404994	levetiracetam	Calcium channel blocker	SV2A, CACNA1B, SCN1A	Calcium channel blocker
2437	0	cp	BRD-K22227508	targinine	Nitric oxide synthase inhibitor	NOS2, NOS3	Nitric oxide synthase inhibitor
2438	0	cp	BRD-K96134740	kitasamycin	Protein synthesis inhibitor		Protein synthesis inhibitor
2439	0	cp	BRD-K30097969	pitavastatin	HMGCR inhibitor	HMGCR, APOA1, CYP2C8	HMGCR inhibitor
2440	0	cp	BRD-K73991644	isoquercetin	Aldose reductase inhibitor	AKR1B1, ACE	Aldose reductase inhibitor
2441	0	cp	BRD-K10860596	granisetron	Serotonin receptor antagonist	HTR3A, CYP3A5	Serotonin receptor antagonist
2442	0	cp	BRD-K49481516	galantamine	Acetylcholinesterase inhibitor	ACHE, BCHE, CHRNA1, CHRNA10, CHRNA2, CHRNA3, CHRNA4, CHRNA5, CHRNA6, CHRNA7, CHRNA9, CHRNB1, CHRNB2, CHRNB3, CHRNB4, CHRND, CHRNE, CHRNG	Acetylcholinesterase inhibitor
2443	0	cp	BRD-K13664374	dichloroacetic-acid	Pyruvate dehydrogenase kinase inhibitor	PDK1	Pyruvate dehydrogenase kinase inhibitor
2444	0	cp	BRD-K86595100	chlordiazepoxide	Benzodiazepine receptor agonist	GABRA1, GABRA2, GABRA3, GABRA4, GABRA5, GABRA6, GABRB1, GABRB2, GABRB3, GABRD, GABRE, GABRG1, GABRG2, GABRG3, GABRP, GABRQ	Benzodiazepine receptor agonist
2445	0	cp	BRD-M47937986	cefatrizine	Bacterial cell wall synthesis inhibitor		Bacterial cell wall synthesis inhibitor
2446	0	cp	BRD-K16336526	capsaicin	TRPV agonist	TRPV1, CFTR, ENOX2	TRPV agonist
2447	0	cp	BRD-K31471398	dihydrexidine	Dopamine receptor agonist	DRD1, DRD2, DRD3, DRD4, DRD5	Dopamine receptor agonist
2448	0	cp	BRD-A17448384	beclometasone	Glucocorticoid receptor agonist	NR3C1, CYP3A5, GPR97, SERPINA6	Glucocorticoid receptor agonist
2449	0	cp	BRD-K39621635	artemether	Antimalarial	ATP1A1, CYP2B6, CYP2C19, CYP3A5	Antimalarial
2450	0	cp	BRD-K33483813	actarit	Interleukin receptor agonist		Interleukin receptor agonist
2451	0	cp	BRD-A59985574	topotecan	Topoisomerase inhibitor	TOP1, TOP1MT	Topoisomerase inhibitor
2452	0	cp	BRD-K62982419	cilomilast	Phosphodiesterase inhibitor	PDE4A, PDE4B, PDE4D, IL12A, IL12B, IL1B, PDE4C, TNF	Phosphodiesterase inhibitor
2453	0	cp	BRD-K11636097	JNJ-7706621	CDK inhibitor	CDK1, CDK2, AURKA, AURKB	CDK inhibitor
2454	0	cp	BRD-K61192372	capecitabine	DNA synthesis inhibitor	TYMS, DPYD	DNA synthesis inhibitor, Thymidylate synthase inhibitor
2455	0	cp	BRD-K63923597	barasertib	Aurora kinase inhibitor	AURKB, AURKC	Aurora kinase inhibitor
2456	0	cp	BRD-K24681473	YM-155	Survivin inhibitor	BIRC5	Survivin inhibitor
2457	0	cp	BRD-K89162000	tandutinib	FLT3 inhibitor	FLT3, KIT, PDGFRA, PDGFRB, CSF1R, PDGFD	FLT3 inhibitor, KIT inhibitor, PDGFR receptor inhibitor
2458	0	cp	BRD-M07438658	lapatinib	EGFR inhibitor	EGFR, ERBB2, CYP3A5	EGFR inhibitor, ErbB2 inhibitor
2459	0	cp	BRD-K14550461	doxercalciferol	Vitamin D receptor agonist	VDR	Vitamin D receptor agonist
2460	0	cp	BRD-K82357231	desloratadine	Histamine receptor antagonist	HRH1	Histamine receptor antagonist
2461	0	cp	BRD-K64310881	MW-STK33-3B	Potassium channel activator		Potassium channel activator
2462	0	cp	BRD-K56745457	azauridine	Antiviral		Antiviral
2463	0	cp	BRD-K51066026	aminoindazole	Ionophore		Ionophore
2464	0	cp	BRD-K09485525	GANT-61	GLI antagonist	DHH, IHH	GLI antagonist
2465	0	cp	BRD-K51941867	LM-1685	Cyclooxygenase inhibitor	PTGS2	Cyclooxygenase inhibitor
2466	0	cp	BRD-K54987996	CAY-10578	Casein kinase inhibitor		Casein kinase inhibitor
2467	0	cp	BRD-K32795028	1-benzylimidazole	Thromboxane synthase inhibitor	CYP11B1, QPCT	Thromboxane synthase inhibitor
2468	0	cp	BRD-U44700465	HG-5-88-01	Protein kinase inhibitor	ADCK4, EGFR	Protein kinase inhibitor
2469	0	cp	BRD-K64835161	BRD-K64835161	-666	CLK1, CLK4, DYRK1B	-666
2470	0	cp	BRD-K88304388	dextrorphan	Glutamate receptor antagonist	OPRM1, OPRK1, OPRD1, GRIN1, HTR1A, SLC6A2	Glutamate receptor antagonist
2471	0	cp	BRD-K22878149	SB-205607	Delta 1 opioid receptor agonist	OPRD1, OPRK1, OPRM1	Delta 1 opioid receptor agonist
2472	0	cp	BRD-K28346421	rifapentine	RNA polymerase inhibitor	CYP2C8, CYP3A4	RNA polymerase inhibitor
2473	0	cp	BRD-K59633790	VU-0420363-1	SARS coronavirus 3C-like protease inhibitor		SARS coronavirus 3C-like protease inhibitor
2474	0	cp	BRD-K84141129	VU-0400193-3	Glutamate receptor modulator	GRM4	Glutamate receptor modulator
2475	0	cp	BRD-A57457122	VU-0400071-3	Glutamate receptor modulator	GRM4	Glutamate receptor modulator
2476	0	cp	BRD-K40213712	SAL-1	Adenosine receptor antagonist	ADORA2B, ADORA2A	Adenosine receptor antagonist
2477	0	cp	BRD-K43149758	myricetin	Androgen receptor agonist	PIK3CG, AR, CYP3A4	Androgen receptor agonist, Cytochrome P450 inhibitor
2478	0	cp	BRD-K51302260	KU-C103871	GSP agonist	SMAD3	GSP agonist
2479	0	cp	BRD-K24538644	KUC104502N	-666	OPRK1	-666
2480	0	cp	BRD-K04853698	LDN-193189	Serine/threonine kinase inhibitor	ACVR1, BMPR1A	Serine/threonine kinase inhibitor
2481	0	cp	BRD-K61314889	IWR-1-ENDO	PARP inhibitor	TNKS, TNKS2	PARP inhibitor
2482	0	cp	BRD-K60623809	SU-11652	Tyrosine kinase inhibitor	KDR, PDGFRB, CAMK1G, FGF2, FGFR1, FLT1, KIT, PDGFRA	Tyrosine kinase inhibitor
2483	0	cp	BRD-K08417745	SID-26681509	Cathepsin inhibitor	CTSL	Cathepsin inhibitor
2484	0	cp	BRD-A73680854	PT-630	Dipeptidyl peptidase inhibitor	DPP4, FAP	Dipeptidyl peptidase inhibitor
2485	0	cp	BRD-K36324071	NF-449	Purinergic receptor antagonist	P2RX1	Purinergic receptor antagonist
2486	0	cp	BRD-A02481876	importazole	Importin-beta transport receptor inhibitor	KPNB1	Importin-beta transport receptor inhibitor
2487	0	cp	BRD-K75532464	FTI-276	Farnesyltransferase inhibitor	FNTA, FNTB	Farnesyltransferase inhibitor
2488	0	cp	BRD-K74402642	NSC-632839	Ubiquitin specific protease inhibitor	USP2, USP7, SENP2, USP1	Ubiquitin specific protease inhibitor
2489	0	cp	BRD-K01779529	fluoropyruvate	Pyruvate dehydrogenase kinase inhibitor		Pyruvate dehydrogenase kinase inhibitor
2490	0	cp	BRD-K28296557	AKT-inhibitor-IV	AKT inhibitor	AKT1	AKT inhibitor
2491	0	cp	BRD-K17140735	SCH-79797	Proteasome inhibitor	F2R	Proteasome inhibitor
2492	0	cp	BRD-A56359832	zileuton	Leukotriene inhibitor	ALOX5	Leukotriene inhibitor, Lipoxygenase inhibitor
2493	0	cp	BRD-K14329163	BAY-K8644	Calcium channel activator	CACNA1C	Calcium channel activator, L-type calcium channel activator
2494	0	cp	BRD-K17705806	JTC-801	Opioid receptor antagonist	OPRL1	Opioid receptor antagonist
2495	0	cp	BRD-A62071884	siguazodan	Phosphodiesterase inhibitor	PDE3A	Phosphodiesterase inhibitor
2496	0	cp	BRD-A31801025	formestane	Aromatase inhibitor	CYP19A1	Aromatase inhibitor
2497	0	cp	BRD-K12516989	zaprinast	Phosphodiesterase inhibitor	PDE5A, GPR35, PDE1A, PDE4D, PDE9A	Phosphodiesterase inhibitor
2498	0	cp	BRD-K11373525	ZD-7155	Angiotensin receptor antagonist	AGTR1	Angiotensin receptor antagonist
2499	0	cp	BRD-K64157027	ZD-2079	Adrenergic receptor agonist	ADRB3	Adrenergic receptor agonist
2500	0	cp	BRD-A51410489	yohimbine	Adrenergic receptor antagonist	ADRA2A, ADRA2C, ADRA2B, HTR1A, HTR1B, HTR1D, HTR2B, DRD2, DRD3, HTR1E, HTR1F, HTR2A, HTR2C, HTR5A, HTR7, KCNJ1, KCNJ10, KCNJ11, KCNJ12, KCNJ14, KCNJ15, KCNJ8	Adrenergic receptor antagonist
2501	0	cp	BRD-K88358234	xaliproden	Serotonin receptor agonist	HTR1A	Serotonin receptor agonist
2502	0	cp	BRD-K28115081	apafant	Platelet activating factor receptor antagonist	PTAFR	Platelet activating factor receptor antagonist
2503	0	cp	BRD-A20968261	WAY-213613	Glutamate inhibitor	SLC1A2	Glutamate inhibitor
2504	0	cp	BRD-K45068323	W-13	Calmodulin antagonist	CALM1, MYLK, PDE1A	Calmodulin antagonist
2505	0	cp	BRD-A41941932	vitexin	Antioxidant		Antioxidant
2506	0	cp	BRD-K40902647	vincamine	Adrenergic receptor antagonist	CHRM1, CHRM2, CHRM3, CHRM4	Adrenergic receptor antagonist
2507	0	cp	BRD-K50325075	UCL-2077	Slow after hyperpolarization channel blocker		Slow after hyperpolarization channel blocker
2508	0	cp	BRD-A14574269	UB-165	Acetylcholine receptor agonist	CHRNA3, CHRNA4, CHRNB2	Acetylcholine receptor agonist
2509	0	cp	BRD-K08619838	tremorine	Acetylcholine receptor agonist		Acetylcholine receptor agonist
2510	0	cp	BRD-K63874012	thioperamide	Histamine receptor antagonist	HRH3, HRH4	Histamine receptor antagonist
2511	0	cp	BRD-A98378129	talniflumate	Cyclooxygenase inhibitor	CLCA1	Cyclooxygenase inhibitor
2512	0	cp	BRD-A01295252	trans-7-hydroxy-pipat	Dopamine receptor ligand		Dopamine receptor ligand
2513	0	cp	BRD-K73999723	telmisartan	Angiotensin receptor antagonist	AGTR1, PPARG, CYP2C19, CYP2J2, PPARA	Angiotensin receptor antagonist
2514	0	cp	BRD-A31195449	TCB2	Serotonin receptor agonist	HTR2A	Serotonin receptor agonist
2515	0	cp	BRD-K70881766	solanine	Acetylcholinesterase inhibitor		Acetylcholinesterase inhibitor
2516	0	cp	BRD-A24122750	saclofen	GABA receptor antagonist	GABBR1, GABBR2, KCTD12, KCTD16, KCTD8	GABA receptor antagonist
2517	0	cp	BRD-K52620403	STO-609	Calmodulin antagonist	CAMKK1, CAMKK2	Calmodulin antagonist
2518	0	cp	BRD-K18905250	ST-91	Adrenergic receptor agonist		Adrenergic receptor agonist
2519	0	cp	BRD-K73824630	skatole	Thrombin inhibitor	F2	Thrombin inhibitor
2520	0	cp	BRD-A31007383	SDZ-WAG-994	Adenosine receptor agonist	ADORA1	Adenosine receptor agonist
2521	0	cp	BRD-A15530910	carpindolol	Adrenergic receptor antagonist		Adrenergic receptor antagonist, Serotonin receptor antagonist
2522	0	cp	BRD-K46469693	SCH-442416	Adenosine receptor antagonist	ADORA1, ADORA2A, ADORA2B, ADORA3	Adenosine receptor antagonist
2523	0	cp	BRD-K85871428	SC-68376	p38 MAPK inhibitor	MAPK14	p38 MAPK inhibitor
2524	0	cp	BRD-K14767410	SC-560	Cyclooxygenase inhibitor	PTGS1	Cyclooxygenase inhibitor
2525	0	cp	BRD-K77677632	SB-200646	Serotonin receptor antagonist	HTR2B, HTR2C	Serotonin receptor antagonist
2526	0	cp	BRD-K06426971	ryuvidine	Histone lysine methyltransferase inhibitor	CDK4, CDK2	Histone lysine methyltransferase inhibitor
2527	0	cp	BRD-K20313525	rosmarinic-acid	GABA transaminase inhibitor	MCL1, TYR	GABA transaminase inhibitor
2528	0	cp	BRD-K79684402	RO-10-5824	Dopamine receptor agonist	DRD4	Dopamine receptor agonist
2529	0	cp	BRD-K21283037	riluzole	Glutamate inhibitor	KCND3, KCNK10, KCNK2, KCNK4, KCNN4, SCN5A, SLC7A11	Glutamate inhibitor
2530	0	cp	BRD-K52930707	rescinnamine	ACE inhibitor	ACE	ACE inhibitor
2531	0	cp	BRD-K50018155	RS-67506	Serotonin receptor partial agonist	HTR4	Serotonin receptor partial agonist
2532	0	cp	BRD-K80725821	RS-16566	Serotonin receptor antagonist		Serotonin receptor antagonist
2533	0	cp	BRD-K34330170	rotenonic-acid	Retinoid receptor antagonist		Retinoid receptor antagonist
2534	0	cp	BRD-K21853356	RG-14620	EGFR inhibitor	EGFR	EGFR inhibitor
2535	0	cp	BRD-K15588452	R-96544	Serotonin receptor antagonist	HTR2A	Serotonin receptor antagonist
2536	0	cp	BRD-K32412559	morphothebaine	Adrenergic receptor antagonist		Adrenergic receptor antagonist
2537	0	cp	BRD-A19053259	pseudopelletierine	Anthelmintic		Anthelmintic
2538	0	cp	BRD-A22684332	procaterol	Adrenergic receptor agonist	ADRB2	Adrenergic receptor agonist
2539	0	cp	BRD-K11163873	phenanthridone	PARP inhibitor	PARP1	PARP inhibitor
2540	0	cp	BRD-K97863768	prothionamide	Mycobacterium tuberculosis enoyl-[acyl-carrier-protein] reductase [NADH] (inhA) inhibitor		Mycobacterium tuberculosis enoyl-[acyl-carrier-protein] reductase [NADH] (inhA) inhibitor
2541	0	cp	BRD-K85242180	beta-CCP	Indoleamine 2,3-dioxygenase inhibitor	GABRA1, GABRG2, IDO1	Indoleamine 2,3-dioxygenase inhibitor
2542	0	cp	BRD-K16551401	PNU-22394	Serotonin receptor agonist	MAOA, MAOB	Serotonin receptor agonist
2543	0	cp	BRD-K43978949	PIT	Purinergic receptor antagonist	P2RY1	Purinergic receptor antagonist
2544	0	cp	BRD-K95435023	PHA-665752	c-Met inhibitor	MET	c-Met inhibitor
2545	0	cp	BRD-A63836183	PD-123319	Angiotensin receptor antagonist	AGTR2	Angiotensin receptor antagonist
2546	0	cp	BRD-A22380646	pantoprazole	ATPase inhibitor	ATP4A, CYP2C19, CYP3A4	ATPase inhibitor
2547	0	cp	BRD-K51816706	oxindole-I	VEGFR inhibitor	AKT1, KDR, PDPK1, RET	VEGFR inhibitor
2548	0	cp	BRD-K86958018	olvanil	TRPV agonist	TRPV1, CNR1, GPR119	TRPV agonist
2549	0	cp	BRD-K02590140	O-2050	Cannabinoid receptor antagonist	CNR1	Cannabinoid receptor antagonist
2550	0	cp	BRD-K18316707	O-1918	Cannabinoid receptor antagonist		Cannabinoid receptor antagonist
2551	0	cp	BRD-A10355991	norketamine	Glutamate receptor antagonist	CYP2B6, CYP2C19, CYP3A5, GRIN1	Glutamate receptor antagonist
2552	0	cp	BRD-K76775527	nimesulide	Cyclooxygenase inhibitor	PTGS2, LTF, PLA2G2E, PTGS1	Cyclooxygenase inhibitor
2553	0	cp	BRD-K13169950	NSC-3852	HDAC inhibitor	HDAC1	HDAC inhibitor
2554	0	cp	BRD-K88625236	nonoxynol-9	Membrane integrity inhibitor		Membrane integrity inhibitor
2555	0	cp	BRD-K85015012	NNC-05-2090	GAT inhibitor	SLC6A11, SLC6A12, SLC6A13	GAT inhibitor, GABA uptake inhibitor
2556	0	cp	BRD-A23683907	NAS-181	Serotonin receptor antagonist	HTR1B	Serotonin receptor antagonist
2557	0	cp	BRD-A44780397	mifepristone	Glucocorticoid receptor antagonist	PGR, NR3C1, AR, CYP2B6, CYP2C8, CYP3A5, CYP3A7, NR1I2	Glucocorticoid receptor antagonist, Progesterone receptor antagonist
2558	0	cp	BRD-A19661776	mianserin	Serotonin receptor antagonist	HTR2A, HTR2C, ADRA1A, ADRA1B, ADRA1D, HRH1, HTR2B, HTR6, HTR7, ADRA2A, ADRA2B, ADRA2C, DRD1, DRD2, DRD3, DRD5, HRH2, HRH4, HTR1A, HTR1F, OPRK1, SLC6A2, SLC6A3, SLC6A4	Serotonin receptor antagonist
2559	0	cp	BRD-K09859624	methantheline	Acetylcholine receptor antagonist	CHRM1, HRH2	Acetylcholine receptor antagonist
2560	0	cp	BRD-A99449986	MT-21	Caspase activator	CYCS, SLC25A4	Caspase activator
2561	0	cp	BRD-A16332958	modafinil	Adrenergic receptor agonist	ADRA1B, CYP1A2, CYP2B6, CYP2C19, CYP3A4, CYP3A5, SLC6A3	Adrenergic receptor agonist
2562	0	cp	BRD-K53878242	MMPX	Phosphodiesterase inhibitor		Phosphodiesterase inhibitor
2563	0	cp	BRD-K95202259	ML-3163	p38 MAPK inhibitor	CYP2D6, CYP3A4, MAPK11, MAPK12, MAPK14	p38 MAPK inhibitor
2564	0	cp	BRD-K60230970	MG-132	Proteasome inhibitor	PSMB1	Proteasome inhibitor
2565	0	cp	BRD-K96144918	mead-acid	KPL-1 tumor suppressor		KPL-1 tumor suppressor
2566	0	cp	BRD-K43245338	MDL-28170	Calpain inhibitor	CAPN1, CTSB, CTSL	Calpain inhibitor
2567	0	cp	BRD-A17453586	MDL-72832	Serotonin receptor agonist	HTR1A	Serotonin receptor agonist
2568	0	cp	BRD-A85587465	bemesetron	Serotonin receptor antagonist	HTR3A, HTR3B	Serotonin receptor antagonist
2569	0	cp	BRD-K09635134	l-erythro-MAPP	negative control for D-erythro-MAPP		negative control for D-erythro-MAPP
2570	0	cp	BRD-K69763916	LY-341495	Glutamate receptor antagonist	GRM2, GRM3	Glutamate receptor antagonist
2571	0	cp	BRD-K24675965	LY-288513	CCK receptor antagonist	CCKBR	CCK receptor antagonist
2572	0	cp	BRD-K96670504	lonidamine	Glucokinase inhibitor	GCK	Glucokinase inhibitor
2573	0	cp	BRD-K66707493	lawsone	Coloring agent		Coloring agent
2574	0	cp	BRD-K23583188	lavendustin-a	EGFR inhibitor	EGFR, LCK	EGFR inhibitor
2575	0	cp	BRD-A43930669	L-368899	Oxytocin receptor antagonist	OXTR, AVPR1A, AVPR2, OXT	Oxytocin receptor antagonist
2576	0	cp	BRD-A38747044	KU-14R	Imidazoline receptor ligand		Imidazoline receptor ligand, Putative I3 antagonist
2577	0	cp	BRD-K95676198	JAK3-inhibitor-V	JAK inhibitor	JAK3	JAK inhibitor
2578	0	cp	BRD-K64402243	ivachtin	Caspase inhibitor	CASP3	Caspase inhibitor
2579	0	cp	BRD-K93332168	isocarboxazid	Monoamine oxidase inhibitor	MAOA, MAOB	Monoamine oxidase inhibitor
2580	0	cp	BRD-K06198550	isorotenone	Mitochondrial complex I inhibitor	MT-ND1	Mitochondrial complex I inhibitor, NADH-ubiquinone oxidoreductase (Complex I) inhibitor
2581	0	cp	BRD-K37080523	isoreserpine	Vesicular monoamine transporter inhibitor	SLC18A2, SLC18A1, SIAH1	Vesicular monoamine transporter inhibitor
2582	0	cp	BRD-K05737787	isoeugenol	Nitric oxide production inhibitor		Nitric oxide production inhibitor
2583	0	cp	BRD-K92678294	irilin-a	Isoflavone		Isoflavone
2584	0	cp	BRD-K73290745	ICI-199441	Opioid receptor agonist	OPRK1, CYP2D6, OPRD1, OPRM1, UTS2R	Opioid receptor agonist
2585	0	cp	BRD-K66782112	BRD-K66782112	Histamine receptor antagonist	HRH2	Histamine receptor antagonist
2586	0	cp	BRD-K08554278	bisbenzimide	DNA binding agent	BCL2L1, TOP1	DNA binding agent
2587	0	cp	BRD-K07325606	hispidin	PKC inhibitor	PREP, PRKCB, PTGS2, XDH	PKC inhibitor
2588	0	cp	BRD-A97730597	hexylcaine	Sodium channel blocker	SCN5A, SCN10A	Sodium channel blocker
2589	0	cp	BRD-K95885906	quercetagetin	PIM inhibitor	PIM1	PIM inhibitor
2590	0	cp	BRD-K18742343	H-8	PKA inhibitor	PKIA, PRKACA	PKA inhibitor
2591	0	cp	BRD-K27737647	H-89	PKA inhibitor	PRKACA, GSG2, KCNA2, KCNA3, KCNA5, KCNAB2, KCNC1, KCNC2, KCNC3, KCNE1, KCNE2, KCNE3, KCNE4, KCNH1, KCNH2, KCNQ1, KCNQ2, KCNQ3, KCNQ5, KCNS3, PKIA	PKA inhibitor
2592	0	cp	BRD-K59256312	gabexate	Serine protease inhibitor	PRSS1, TPSAB1	Serine protease inhibitor
2593	0	cp	BRD-K93258693	GW-9662	PPAR receptor antagonist	PPARG, NCOA2, RXRA	PPAR receptor antagonist
2594	0	cp	BRD-K79930101	GW-583340	EGFR inhibitor	EGFR, ERBB2	EGFR inhibitor, ErbB2 inhibitor, Receptor tyrosine protein kinase inhibitor
2595	0	cp	BRD-K75478907	GS-39783	GABA receptor modulator	GABBR1	GABA receptor modulator
2596	0	cp	BRD-K46441700	GR-55562	Serotonin receptor antagonist	HTR1B, HTR1D	Serotonin receptor antagonist
2597	0	cp	BRD-K68190965	GR-46611	Serotonin receptor agonist	HTR1D	Serotonin receptor agonist
2598	0	cp	BRD-K52394958	GR-159897	Tachykinin antagonist	TACR2, TAC1	Tachykinin antagonist
2599	0	cp	BRD-K12120659	GR-144053	Integrin antagonist	ITGB3, ITGA2B	Integrin antagonist
2600	0	cp	BRD-K65285700	BRD-K65285700	Cannabinoid receptor agonist	CNR2	Cannabinoid receptor agonist
2601	0	cp	BRD-A49734948	foliosidine	Plant alkaloid		Plant alkaloid
2602	0	cp	BRD-K67445247	flurofamide	Urease inhibitor		Urease inhibitor
2603	0	cp	BRD-K98769987	flumazenil	Benzodiazepine receptor antagonist	GABRA1, GABRA2, GABRA3, GABRA5, GABRA4, GABRA6, GABRB1, GABRB2, GABRB3, GABRD, GABRE, GABRG1, GABRG2, GABRG3, GABRP, GABRQ	Benzodiazepine receptor antagonist
2604	0	cp	BRD-K99107520	felbamate	Glutamate receptor antagonist	GRIN2A, GRIN2B, GRIN3A	Glutamate receptor antagonist
2605	0	cp	BRD-K63089472	farnesylthioacetic-acid	Inhibitor of methyl esterification of farnesylated proteins		Inhibitor of methyl esterification of farnesylated proteins
2606	0	cp	BRD-K03981224	ethisterone	Progestogen hormone	TYR	Progestogen hormone
2607	0	cp	BRD-A99411506	esculin	Antioxidant		Antioxidant
2608	0	cp	BRD-K46068882	eugenitol	Bacterial quorum sensing inhibitor	AR, MAOA	Bacterial quorum sensing inhibitor, Chromone, Monoamine oxidase inhibitor, Androgen receptor antagonist
2609	0	cp	BRD-K19360254	ergocornine	Dopamine receptor agonist	DRD2	Dopamine receptor agonist
2610	0	cp	BRD-K42452249	EO-1428	p38 MAPK inhibitor	MAPK11, MAPK14	p38 MAPK inhibitor
2611	0	cp	BRD-K88759641	EMD-66684	Angiotensin receptor antagonist	AGTR1	Angiotensin receptor antagonist
2612	0	cp	BRD-K16233984	eriochrome-black-t	Azo dye		Azo dye
2613	0	cp	BRD-K71499074	diclofenamide	Carbonic anhydrase inhibitor	CA1, CA2, CA4, CA12, CA7	Carbonic anhydrase inhibitor
2614	0	cp	BRD-K96527333	dehydroisoandosterone	GABA receptor modulator		GABA receptor modulator
2615	0	cp	BRD-K01624546	docosatrienoic-acid	LTB4 inhibitor		LTB4 inhibitor
2616	0	cp	BRD-K39965020	doconexent	PPAR receptor agonist	FFAR1, PPARA, PTGS1, PTGS2	PPAR receptor agonist
2617	0	cp	BRD-K85266041	DNQX	Glutamate receptor antagonist	GRIA1, GRIA2, GRIK1, GRIN1, GRIN2A, GRIN2B	Glutamate receptor antagonist
2618	0	cp	BRD-K31699485	DMEOB	glutamate receptor modulator		glutamate receptor modulator
2619	0	cp	BRD-K32645441	dipropyl-5ct	Serotonin receptor agonist	HTR1B, HTR1D, HTR1F, HTR7	Serotonin receptor agonist
2620	0	cp	BRD-K81521265	dicyclohexylurea	Epoxide hydolase inhibitor	EPHX2	Epoxide hydolase inhibitor
2621	0	cp	BRD-K23623876	decafluorobutane	Contrast agent	GRM5	Contrast agent
2622	0	cp	BRD-K31633810	DAU-5884	Acetylcholine receptor antagonist	CHRM1, CHRM3	Acetylcholine receptor antagonist
2623	0	cp	BRD-A07875874	cilnidipine	Calcium channel blocker	CACNA1B, CACNA1C	Calcium channel blocker
2624	0	cp	BRD-A90311807	cilastatin	Dehydropeptidase inhibitor	DPEP1	Dehydropeptidase inhibitor
2625	0	cp	BRD-K46556543	canrenoic-acid	Mineralocorticoid receptor antagonist		Mineralocorticoid receptor antagonist
2626	0	cp	BRD-A30437061	camptothecin	Topoisomerase inhibitor	TOP1, HIF1A	Topoisomerase inhibitor
2627	0	cp	BRD-A71459254	cymarin	ATPase inhibitor	ATP1A1	ATPase inhibitor
2628	0	cp	BRD-K81876028	CP-93129	Serotonin receptor agonist	HTR1A, HTR1B	Serotonin receptor agonist
2629	0	cp	BRD-K96271548	coumaric-acid	Antioxidant		Antioxidant
2630	0	cp	BRD-K67680372	CI-966	GAT inhibitor	SLC6A1	GAT inhibitor
2631	0	cp	BRD-A26032986	zaldaride	Calmodulin antagonist	CALM1	Calmodulin antagonist
2632	0	cp	BRD-A89672324	CGP-55845	GABA receptor antagonist	GABBR1, GABBR2, KCTD12, KCTD16, KCTD8	GABA receptor antagonist
2633	0	cp	BRD-K03440695	boldine	Acetylcholine receptor antagonist	CHRNA4, CHRNB2, DRD1, DRD2	Acetylcholine receptor antagonist, Dopamine receptor antagonist
2634	0	cp	BRD-A17428743	BW-723C86	Serotonin receptor agonist	HTR2B, HTR2A, HTR2C	Serotonin receptor agonist
2635	0	cp	BRD-K84266862	BRL-50481	Phosphodiesterase inhibitor	PDE7A, PDE7B	Phosphodiesterase inhibitor
2636	0	cp	BRD-K31054881	BMY-7378	Adrenergic receptor antagonist	HTR1A, ADRA1D, ADRA1A, ADRA1B	Adrenergic receptor antagonist, Serotonin receptor antagonist
2637	0	cp	BRD-A38913120	BH3I-1	BCL inhibitor	BCL2	BCL inhibitor
2638	0	cp	BRD-K91315211	betahistine	Histamine receptor agonist	HRH3, HRH1	Histamine receptor agonist, Histamine receptor antagonist
2639	0	cp	BRD-K29668683	BD-1063	Sigma receptor antagonist	SIGMAR1	Sigma receptor antagonist
2640	0	cp	BRD-K17008822	BD-1008	Sigma receptor antagonist		Sigma receptor antagonist
2641	0	cp	BRD-K54704028	BAY-36-7620	Glutamate receptor antagonist	GRM1	Glutamate receptor antagonist
2642	0	cp	BRD-K75615183	talipexole	Adrenergic receptor agonist	DRD2, HTR3A	Adrenergic receptor agonist, Dopamine receptor agonist
2643	0	cp	BRD-K15164005	apoptosis-activator-II	Carboxylesterase inhibitor	BCHE, CES1	Carboxylesterase inhibitor
2644	0	cp	BRD-K36638830	anabasine	Acetylcholine receptor agonist		Acetylcholine receptor agonist
2645	0	cp	BRD-K97181089	amiloride	Sodium channel blocker	SCNN1A, ASIC1, ASIC2, SCNN1B, SCNN1G, AOC1, ASIC3, PKD2, PKD2L1, PLAU, SCNN1D, SLC9A1, TRPC7, TRPV2	Sodium channel blocker
2646	0	cp	BRD-K52459643	prostaglandin-e1	Prostanoid receptor agonist	PTGER1, PTGER2, CATSPER1, CATSPER2, CATSPER3, CATSPER4, PTGDR, PTGER4, PTGIR	Prostanoid receptor agonist
2647	0	cp	BRD-K36258877	AZ-10417808	Caspase inhibitor	CASP3	Caspase inhibitor
2648	0	cp	BRD-K85013741	auraptene	Nitric oxide production inhibitor	MAOB	Nitric oxide production inhibitor
2649	0	cp	BRD-A11813248	AM-92016	Potassium channel blocker	GRIN1, GRIN2B	Potassium channel blocker
2650	0	cp	BRD-K21667562	AM-404	Cyclooxygenase inhibitor	TRPV1, CNR1, CNR2, FAAH	Cyclooxygenase inhibitor, FAAH inhibitor, TRPV antagonist
2651	0	cp	BRD-K33204703	AG-370	PDGFR receptor inhibitor	PDGFRB	PDGFR receptor inhibitor
2652	0	cp	BRD-K14441456	tyrphostin-AG-556	EGFR inhibitor	EGFR	EGFR inhibitor
2653	0	cp	BRD-K49657628	tyrphostin-AG-18	EGFR inhibitor	EGFR	EGFR inhibitor, Tyrosine kinase inhibitor
2654	0	cp	BRD-K87991767	umbelliferone	Cyclooxygenase inhibitor	CA9, CA12, PTGS2	Cyclooxygenase inhibitor
2655	0	cp	BRD-K26548821	quinpirole	Dopamine receptor agonist	DRD2, DRD3, DRD4, DRD1, HTR1A, HTR2A, HTR2B, HTR2C	Dopamine receptor agonist
2656	0	cp	BRD-A39268308	epibatidine	Acetylcholine receptor agonist	CHRFAM7A, CHRNA2, CHRNA3, CHRNA4, CHRNA7	Acetylcholine receptor agonist
2657	0	cp	BRD-K56403959	ZK-756326	CC chemokine receptor ligand	CCR8	CC chemokine receptor ligand
2658	0	cp	BRD-K45296539	ZD-7114	Adrenergic receptor agonist	ADRB3	Adrenergic receptor agonist
2659	0	cp	BRD-K44084986	Y-27632	Rho associated kinase inhibitor	ROCK1, ROCK2, LRRK2, PKIA, PKN2, PRKACA, PRKCE	Rho associated kinase inhibitor
2660	0	cp	BRD-K42748308	XE-991	Potassium channel blocker	KCNQ1, KCNQ2, KCNQ3, KCNQ4, KCNQ5	Potassium channel blocker
2661	0	cp	BRD-A60294240	tribenoside	Anti-inflammatory		Anti-inflammatory, Capillary stabilizing agent
2662	0	cp	BRD-K84663978	trequinsin	Phosphodiesterase inhibitor	PDE4A, PDE4B, PDE4C, PDE4D, PDE5A, PTGIR	Phosphodiesterase inhibitor
2663	0	cp	BRD-A56012032	thiorphan	Membrane metalloendopeptidase inhibitor	MME	Membrane metalloendopeptidase inhibitor
2664	0	cp	BRD-A10303790	talampicillin	Bacterial cell wall synthesis inhibitor		Bacterial cell wall synthesis inhibitor
2665	0	cp	BRD-K00603606	ticlopidine	Purinergic receptor antagonist	P2RY12, CYP2B6, CYP2C19	Purinergic receptor antagonist
2666	0	cp	BRD-A42831637	tetrahydrocannabinol-7-oic-acid	Anti-inflammatory		Anti-inflammatory, Cannabinoid metabolite
2667	0	cp	BRD-A33168282	sotalol	Adrenergic receptor antagonist	ADRB1, ADRB2, KCNH2	Adrenergic receptor antagonist
2668	0	cp	BRD-K51541829	RO-25-6981	Ionotropic glutamate receptor antagonist	GRIN2B, SLC18A2	Ionotropic glutamate receptor antagonist, Monamine transporter modulator
2669	0	cp	BRD-K92760278	riboflavin	Vitamin B		Vitamin B
2670	0	cp	BRD-A71765365	mepireserpate	Catecholamine depleting sympatholytic	SLC18A2, SLC18A1	Catecholamine depleting sympatholytic
2671	0	cp	BRD-K83063356	RS-102895	CCR antagonist	CCR2	CCR antagonist
2672	0	cp	BRD-K54411430	robustic-acid	cAMP inhibitor		cAMP inhibitor
2673	0	cp	BRD-K43796186	benzyl-quinazolin-4-yl-amine	EGFR inhibitor	EGFR	EGFR inhibitor
2674	0	cp	BRD-A77349281	RK-682	Tyrosine phosphatase inhibitor	HPSE, PTPN1	Tyrosine phosphatase inhibitor
2675	0	cp	BRD-K37206356	rhamnetin	HDAC inhibitor	ALOX5, MAPK8	HDAC inhibitor
2676	0	cp	BRD-K13544237	r(-)-propylnorapomorphine	Dopamine receptor agonist	DRD2, DRD1, DRD3	Dopamine receptor agonist, TRPA1 modulator
2677	0	cp	BRD-K49027941	PSB-1115	Adenosine receptor antagonist	ADORA2B, ADORA1, ADORA3	Adenosine receptor antagonist
2678	0	cp	BRD-K71266197	PSB-06126	NTPDase inhibitor	ENTPD3	NTPDase inhibitor
2679	0	cp	BRD-K53123955	niridazole	Phosphofructokinase inhibitor		Phosphofructokinase inhibitor
2680	0	cp	BRD-A94669766	naringenin	Aromatase inhibitor	CYP19A1, ESR2, CYP1B1, GLO1, HSD17B1	Aromatase inhibitor, TRPV antagonist
2681	0	cp	BRD-K03109492	NSC-663284	CDC inhibitor	CDC25A, CDC25B, CDC25C	CDC inhibitor
2682	0	cp	BRD-A61470182	n-formylmethionylalanine	macrophage activator		macrophage activator
2683	0	cp	BRD-K27305650	LY-294002	MTOR inhibitor	MTOR, PIK3CD, PIK3CG, PIK3CA, PIK3CB, PLK1, PRKDC, AKT1, CHEK1, GSK3B, LCK, MAPK1, MAPK11, MAPK12, MAPK14, MAPK8, PDE2A, PRKCA, ROCK1, RPS6KB1, SGK1	MTOR inhibitor, PI3K inhibitor, DNA dependent protein kinase inhibitor, Phosphodiesterase inhibitor, PLK inhibitor
2684	0	cp	BRD-A32836748	leu-enkephalin	Opioid receptor agonist	OPRD1, OPRM1	Opioid receptor agonist
2685	0	cp	BRD-A71203467	l-stepholidine	Dopamine receptor antagonist	DRD2, DRD1	Dopamine receptor antagonist
2686	0	cp	BRD-A84389091	L-655708	GABA receptor inverse agonist	GABRA5, GABRA1, GABRA2, GABRA3, GABRG2	GABA receptor inverse agonist
2687	0	cp	BRD-K39733634	L-161982	Prostanoid receptor antagonist	PTGER4	Prostanoid receptor antagonist, Angiotensin receptor antagonist
2688	0	cp	BRD-A43849199	karakoline	Phytotoxin		Phytotoxin
2689	0	cp	BRD-K28936863	ketotifen	Histamine receptor agonist	HRH1, PDE4A, PDE4B, PDE4C, PDE4D, PDE7A, PDE7B, PDE8A, PDE8B, PGD	Histamine receptor agonist, Histamine receptor ligand, Leukotriene receptor antagonist, Phosphodiesterase inhibitor
2690	0	cp	BRD-A10903566	imiloxan	Adrenergic receptor antagonist	ADRA2B	Adrenergic receptor antagonist
2691	0	cp	BRD-A78942461	ICI-118551	Adrenergic receptor antagonist		Adrenergic receptor antagonist
2692	0	cp	BRD-A08709697	heliotrine	Pyrrolizidine alkaloid		Pyrrolizidine alkaloid
2693	0	cp	BRD-K99946902	hexylresorcinol	Local anesthetic	TYR	Local anesthetic
2694	0	cp	BRD-K77793136	hydroxyfasudil	Rho associated kinase inhibitor	ROCK1, PKIA, PRKACA, ROCK2	Rho associated kinase inhibitor
2695	0	cp	BRD-K54771420	glycocholic-acid	Cholesterol inhibitor	FABP6	Cholesterol inhibitor
2696	0	cp	BRD-K33818169	GW-3965	LXR agonist	NR1H2, NR1H3, ABCA1	LXR agonist, ABC transporter expression enhancer
2697	0	cp	BRD-A15415227	GW-1929	PPAR receptor agonist	INS, PPARG	PPAR receptor agonist, Insulin sensitizer
2698	0	cp	BRD-K50891186	GR-103691	Dopamine receptor antagonist		Dopamine receptor antagonist
2699	0	cp	BRD-A50675702	fipronil	GABA gated chloride channel blocker		GABA gated chloride channel blocker, Chloride channel blocker
2700	0	cp	BRD-K66093087	FGIN-1-43	Benzodiazepine receptor agonist	TSPO	Benzodiazepine receptor agonist
2701	0	cp	BRD-A41519720	ezetimibe	Niemann-Pick C1-like 1 protein antagonist	NPC1L1, ANPEP, SOAT1	Niemann-Pick C1-like 1 protein antagonist, Cholesterol inhibitor
2702	0	cp	BRD-A98431941	ephedrine	Adrenergic receptor agonist	ACHE, ADRA1A, ADRB2, SLC18A2, SLC6A2	Adrenergic receptor agonist
2703	0	cp	BRD-K18518344	digitoxigenin	ATPase inhibitor	ATP1A1	ATPase inhibitor
2704	0	cp	BRD-K45330754	diethylstilbestrol	Estrogen receptor agonist	ESR1, ESR2, ESRRG, ESRRB	Estrogen receptor agonist
2705	0	cp	BRD-K45542189	diethylcarbamazine	Lipoxygenase inhibitor	ALOX5, PTGS1	Lipoxygenase inhibitor
2706	0	cp	BRD-K95309561	dienestrol	Estrogen receptor agonist	ESR1	Estrogen receptor agonist
2707	0	cp	BRD-K09255212	clioquinol	Chelating agent	OPRK1	Chelating agent
2708	0	cp	BRD-A83695761	chromanol	Potassium channel blocker		Potassium channel blocker
2709	0	cp	BRD-A64933752	CV-1808	Adenosine receptor agonist	ADORA2A, ADORA2B	Adenosine receptor agonist
2710	0	cp	BRD-K40901640	cinanserin	Serotonin receptor antagonist	HTR2A	Serotonin receptor antagonist
2711	0	cp	BRD-A55369275	CGP-54626	GABA receptor antagonist	GABBR1, GABBR2, KCTD12, KCTD16, KCTD8	GABA receptor antagonist
2712	0	cp	BRD-A29426959	carbinoxamine	Histamine receptor antagonist	HRH1	Histamine receptor antagonist, L-type calcium channel blocker
2713	0	cp	BRD-A65671304	candesartan	Angiotensin receptor antagonist	AGTR1, AGTR2	Angiotensin receptor antagonist
2714	0	cp	BRD-K41707108	ceramide	Phosphoenolpyruvate carboxylase activator		Phosphoenolpyruvate carboxylase activator, Serine/threonine protein phosphatase activator
2715	0	cp	BRD-K47631482	bromhexine	Mucolytic agent		Mucolytic agent
2716	0	cp	BRD-K39987650	bisacodyl	Laxative		Laxative
2717	0	cp	BRD-K49294207	BIBU-1361	EGFR inhibitor	EGFR	EGFR inhibitor
2718	0	cp	BRD-K04877770	FTase-inhibitor-B581	Farnesyltransferase inhibitor		Farnesyltransferase inhibitor
2719	0	cp	BRD-A66199457	asiaticoside	Antineoplastic		Antineoplastic
2720	0	cp	BRD-K55424922	anpirtoline	Serotonin receptor agonist	HTR1B, HTR3A	Serotonin receptor agonist
2721	0	cp	BRD-K56558538	ambroxol	Sodium channel blocker	GBA	Sodium channel blocker
2722	0	cp	BRD-A65145453	ATPA	Glutamate receptor agonist	GRIK1, GRIA2	Glutamate receptor agonist
2723	0	cp	BRD-K17561142	amiodarone	Potassium channel blocker	KCNH2, ADRB1, CACNA1H, CACNA2D2, CHRM3, CYP2C8, KCNA7, SCN5A	Potassium channel blocker
2724	0	cp	BRD-K43068349	AMG-9810	TRPV antagonist	TRPV1	TRPV antagonist
2725	0	cp	BRD-K30020243	aliskiren	Antihypertensive	REN	Antihypertensive, Peptidase inhibitor, Protease inhibitor, Renin inhibitor
2726	0	cp	BRD-A07824748	flavanone	11-beta-HSD1 inhibitor	ADORA3, HSD11B1	11-beta-HSD1 inhibitor
5179	0	cp	BRD-K93918653	quizartinib	FLT3 inhibitor	FLT3, CSF1R, KIT, RET, PDGFRA, PDGFRB	FLT3 inhibitor
5180	0	cp	BRD-K77908580	entinostat	HDAC inhibitor	HDAC1, HDAC2, HDAC3, HDAC9	HDAC inhibitor
5181	0	cp	BRD-K88742110	BRD-K88742110	HDAC inhibitor	HDAC8, IL1B	HDAC inhibitor
5182	0	cp	BRD-K28183345	proguanil	Dihydrofolate reductase inhibitor	CYP2C19, DHFR	Dihydrofolate reductase inhibitor
5183	0	cp	BRD-K80396088	gliquidone	Sulfonylurea	ABCC8, KCNJ10, KCNJ11, KCNJ8	Sulfonylurea
5184	0	cp	BRD-K14993104	bemegride	Chemoreceptor agonist	GABRA1	Chemoreceptor agonist
5185	0	cp	BRD-K35531059	molsidomine	Guanylyl cyclase activator	GUCY1A3	Guanylyl cyclase activator
5186	0	cp	BRD-K19111024	clofibric-acid	PPAR receptor agonist	PPARA	PPAR receptor agonist
5187	0	cp	BRD-K77925998	quipazine	Serotonin receptor agonist	HTR2A, HTR3A, HTR3B, HTR1A, HTR1D, HTR2B, HTR2C, HTR6, SLC6A4	Serotonin receptor agonist
5188	0	cp	BRD-K72093121	vidarabine	Antiviral	ADCY5	Antiviral
5189	0	cp	BRD-K50938287	sumatriptan	Serotonin receptor agonist	HTR1D, HTR1B, HTR1A, HTR1F, HTR1E, HTR5A, HTR6, HTR7	Serotonin receptor agonist
5190	0	cp	BRD-K55044200	amoxicillin	Penicillin binding protein inhibitor	SLC15A1	Penicillin binding protein inhibitor
5191	0	cp	BRD-A09056319	alfuzosin	Adrenergic receptor antagonist	ADRA1A, ADRA1D, ADRA1B, KCNH2	Adrenergic receptor antagonist
5192	0	cp	BRD-K77641333	naphazoline	Adrenergic receptor agonist	ADRA1A, ADRA2A	Adrenergic receptor agonist
5193	0	cp	BRD-K20655524	mefexamide	Psychoactive drug		Psychoactive drug
5194	0	cp	BRD-A53952395	prilocaine	Local anesthetic	SCN5A	Local anesthetic
5195	0	cp	BRD-A55815733	phylloquinone	Vitamin K	BGLAP, GGCX	Vitamin K, Gamma carboxylase enzyme
5196	0	cp	BRD-K43887077	dopamine	Dopamine receptor agonist	DRD2, DRD1, DRD3, DRD4, DRD5, DBH, HTR1A, HTR7, SLC6A2, SLC6A3, SLC6A4	Dopamine receptor agonist
5197	0	cp	BRD-A75368507	demeclocycline	Bacterial 30S ribosomal subunit inhibitor		Bacterial 30S ribosomal subunit inhibitor
5198	0	cp	BRD-K93433262	alfacalcidol	Vitamin D receptor agonist	VDR, CYP27B1, CYP3A5	Vitamin D receptor agonist
5199	0	cp	BRD-A24228527	ofloxacin	Bacterial DNA gyrase inhibitor	TOP2A	Bacterial DNA gyrase inhibitor
5200	0	cp	BRD-K23204545	busulfan	DNA inhibitor		DNA inhibitor
5201	0	cp	BRD-A13946108	sulindac	Cyclooxygenase inhibitor	AKR1B1, PTGS1, PTGS2, MAPK3, PPARD, PTGDR2	Cyclooxygenase inhibitor
5202	0	cp	BRD-A75479906	rimantadine	Antiviral		Antiviral, RNA synthesis inhibitor
5203	0	cp	BRD-A88774919	doxycycline	Bacterial 30S ribosomal subunit inhibitor	MMP8, MMP1	Bacterial 30S ribosomal subunit inhibitor, Metalloproteinase inhibitor
5204	0	cp	BRD-A20239487	atenolol	Adrenergic receptor antagonist	ADRB1, ADRB2	Adrenergic receptor antagonist
5205	0	cp	BRD-A51382177	fosinopril	ACE inhibitor	ACE, ABCG2	ACE inhibitor
5206	0	cp	BRD-K72903603	zidovudine	Reverse transcriptase inhibitor	TERT	Reverse transcriptase inhibitor
5207	0	cp	BRD-A99833829	bethanechol	Acetylcholine receptor agonist	CHRM2, CHRM1, CHRM3, CHRM4	Acetylcholine receptor agonist
5208	0	cp	BRD-K11433652	aspirin	Cyclooxygenase inhibitor	PTGS1, PTGS2, TP53, AKR1C1, ASIC3, EDNRA, HSPA5, IKBKB, NFKB1, NFKB2, NFKBIA, PRKAA1, PRKAA2, PRKAB1, PRKAB2, PRKAG1, PRKAG2, PRKAG3, RPS6KA3	Cyclooxygenase inhibitor
5209	0	cp	BRD-K89348303	ramipril	ACE inhibitor	ACE	ACE inhibitor
5210	0	cp	BRD-K44497846	enalapril	ACE inhibitor	ACE	ACE inhibitor
5211	0	cp	BRD-K35458079	edaravone	Nootropic agent	BCL2	Nootropic agent
5212	0	cp	BRD-A87848830	bimatoprost	Prostanoid receptor agonist	PTGFR, AKR1C3, PTGER1, PTGER3	Prostanoid receptor agonist
5213	0	cp	BRD-K93880783	stavudine	DNA directed DNA polymerase inhibitor		DNA directed DNA polymerase inhibitor, Reverse transcriptase inhibitor
5214	0	cp	BRD-K90885812	propantheline	Acetylcholine receptor antagonist	CHRM1, CHRM2, CHRM3, CHRM4	Acetylcholine receptor antagonist
5215	0	cp	BRD-K88568253	iproniazid	Monoamine oxidase inhibitor	MAOA, MAOB	Monoamine oxidase inhibitor
5216	0	cp	BRD-K47323024	methapyrilene	Histamine receptor antagonist		Histamine receptor antagonist
5217	0	cp	BRD-A67605442	tetrahydrobiopterin	Nitric oxide stimulant	PAH, TH, DBH, NOS3, TPH1	Nitric oxide stimulant, Nitric oxide synthase stimulant, Phenylalanine 4-hydroxylase stimulant
5218	0	cp	BRD-A31312900	montelukast	Leukotriene receptor antagonist	CYSLTR1, ALOX5, CYP2C8	Leukotriene receptor antagonist
5219	0	cp	BRD-A91555231	norepinephrine	Adrenergic receptor agonist	ADRA1A, ADRA1B, ADRA1D, ADRA2A, ADRA2B, ADRA2C, ADRB1, ADRB3, ADRB2, DRD1, DRD5, PAH, SLC18A1, SLC18A2	Adrenergic receptor agonist
5220	0	cp	BRD-K57886322	fluocinonide	Glucocorticoid receptor agonist	NR3C1, SERPINA6, SMO	Glucocorticoid receptor agonist
5221	0	cp	BRD-K11801786	trimidox	Ribonucleotide reductase inhibitor	RRM1	Ribonucleotide reductase inhibitor
5222	0	cp	BRD-K21520694	sulfacetamide	PABA antagonist		PABA antagonist
5223	0	cp	BRD-K55930204	phenytoin	Hydantoin antiepileptic	ABCB1, CYP2B6, CYP2C19, CYP3A4, SCN1A, SCN2A, SCN5A	Hydantoin antiepileptic
5224	0	cp	BRD-A65013509	oxybutynin	Acetylcholine receptor antagonist	CHRM3, CHRM1, CHRM2, CHRM4	Acetylcholine receptor antagonist
5225	0	cp	BRD-K91601245	mercaptopurine	Immunosuppressant	HPRT1, IMPDH1, IMPDH2, PPAT	Immunosuppressant, Protein synthesis inhibitor, Purine antagonist
5226	0	cp	BRD-K22662435	ganciclovir	DNA polymerase inhibitor		DNA polymerase inhibitor
5227	0	cp	BRD-A09722536	cyclophosphamide	DNA alkylating agent	BCL2, CYP2B6, CYP2C19, CYP3A5, LGALS1	DNA alkylating agent
5228	0	cp	BRD-K63641886	cefuroxime	Bacterial cell wall synthesis inhibitor		Bacterial cell wall synthesis inhibitor
5229	0	cp	BRD-K03406345	azacitidine	DNA methyltransferase inhibitor	DNMT1	DNA methyltransferase inhibitor
5230	0	cp	BRD-K98763141	niflumic-acid	Cyclooxygenase inhibitor	CLCNKA, PTGS2, ANO1, CLCN1, CLCNKB, KCNQ1, PLA2G1B, PLA2G4A, PTGS1, UGT1A9	Cyclooxygenase inhibitor
5231	0	cp	BRD-K55301415	abiraterone	17,20 lyase inhibitor	CYP17A1, CYP11B1	17,20 lyase inhibitor, Androgen biosynthesis inhibitor, Cytochrome P450 inhibitor, Steroid sulfatase inhibitor
5232	0	cp	BRD-A64479082	quinidine	Sodium channel blocker	SCN5A, ABCB1, CYP2D6, KCNA5, KCNA7, KCNH1, KCNH2, KCNH5, KCNK1, KCNK6, SLC29A4	Sodium channel blocker
5233	0	cp	BRD-A29644307	nomifensine	Dopamine uptake inhibitor	SLC6A2, SLC6A3, DRD2, MAOA, MAOB, MPO	Dopamine uptake inhibitor, Noradrenaline uptake inhibitor
5234	0	cp	BRD-K09186807	KIN001-244	Phosphoinositide dependent kinase inhibitor	PDPK1	Phosphoinositide dependent kinase inhibitor
5235	0	cp	BRD-K08206212	entecavir	Reverse transcriptase inhibitor		Reverse transcriptase inhibitor, DNA replication inhibitor
5236	0	cp	BRD-K17823458	danoprevir	HCV inhibitor		HCV inhibitor
5237	0	cp	BRD-K32836707	CAY-10577	Casein kinase inhibitor		Casein kinase inhibitor
5238	0	cp	BRD-K71512533	SNS-314	Aurora kinase inhibitor	AURKA, AURKB, AURKC	Aurora kinase inhibitor
5239	0	cp	BRD-A32161980	carbetocin	Oxytocin receptor agonist	OXTR	Oxytocin receptor agonist
5240	0	cp	BRD-K55991774	BAS-09104376	HIV integrase inhibitor		HIV integrase inhibitor
5241	0	cp	BRD-A45664787	iloprost	Platelet aggregation inhibitor	PTGIR, PTGER1, PTGER2, PDE4A, PDE4B, PDE4C, PDE4D, PLAT, PTGDR, PTGER3, PTGER4, PTGFR, TBXA2R	Platelet aggregation inhibitor, Prostanoid receptor agonist
5242	0	cp	BRD-K19416115	sitagliptin	Dipeptidyl peptidase inhibitor	DPP4, CYP2C8, FASLG, HMGCR, SLC22A8	Dipeptidyl peptidase inhibitor
5243	0	cp	BRD-K07403598	CAY-10470	NFkB pathway inhibitor	NFKB1, TNF	NFkB pathway inhibitor
5244	0	cp	BRD-A01826957	xanthinol	Vasodilator		Vasodilator
5245	0	cp	BRD-K67637637	olopatadine	Histamine receptor antagonist	HRH1, S100A1, S100A12, S100A13, S100A2, S100B	Histamine receptor antagonist
5246	0	cp	BRD-K12102668	nialamide	Monoamine oxidase inhibitor	COMT, MAOA, MAOB	Monoamine oxidase inhibitor
5247	0	cp	BRD-K05673000	dicloxacillin	Bacterial cell wall synthesis inhibitor		Bacterial cell wall synthesis inhibitor
5248	0	cp	BRD-A47598013	citalopram	Serotonin reuptake inhibitor	SLC6A4, SLC6A2	Serotonin reuptake inhibitor
5249	0	cp	BRD-K30649484	mafenide	Carbonic anhydrase inhibitor	CA6, CA12, CA14, CA2, CA4, CA9	Carbonic anhydrase inhibitor
5250	0	cp	BRD-A09533288	verapamil	Calcium channel blocker	CACNA1C, CACNA1D, CACNA1G, CACNA1S, CACNA1A, CACNA1B, CACNA1F, CACNA1I, CACNB1, CACNB2, CACNB3, CACNB4, CYP2C8, CYP2E1, CYP3A4, CYP3A5, CYP3A7, DRD2, KCNA10, KCNA7, KCNH2, KCNJ11, NALCN, SCN5A, SLC29A4, SLC6A4	Calcium channel blocker
5251	0	cp	BRD-K50128260	sildenafil	Phosphodiesterase inhibitor	PDE5A, PDE6G, PDE6H, SLCO1B1, SLCO1B3	Phosphodiesterase inhibitor
5252	0	cp	BRD-K78126613	menadione	Mitochondrial DNA polymerase inhibitor	AOX1, BGLAP, F10, F2, F7, F9, GGCX, NQO1, NQO2, PKM, PROC, PROS1, PROZ, VKORC1, VKORC1L1	Mitochondrial DNA polymerase inhibitor, Phosphatase inhibitor
5253	0	cp	BRD-K07303502	arachidonyl-trifluoro-methane	Cytosolic phospholipase inhibitor	PLA2G4A	Cytosolic phospholipase inhibitor
5254	0	cp	BRD-K12762134	XAV-939	Tankyrase inhibitor	TNKS, TNKS2	Tankyrase inhibitor
5255	0	cp	BRD-K35723520	darinaparsin	Apoptosis stimulant		Apoptosis stimulant
5256	0	cp	BRD-K80527266	triacsin-c	Adrenergic receptor antagonist	ACSL1	Adrenergic receptor antagonist
5257	0	cp	BRD-K21672174	RO-28-1675	Glucokinase activator	GCK	Glucokinase activator
5258	0	cp	BRD-K05653692	DL-PDMP	Glucosyltransferase inhibitor	ASAH1, UGCG	Glucosyltransferase inhibitor
5259	0	cp	BRD-K93176058	AC-55649	Retinoid receptor agonist	RARB, RARA	Retinoid receptor agonist
5260	0	cp	BRD-K54256913	MK-1775	WEE1 kinase inhibitor	WEE1	WEE1 kinase inhibitor
5261	0	cp	BRD-K15563106	phloretin	Sodium/glucose cotransporter inhibitor	AQP9, CLCN3, SLC23A1	Sodium/glucose cotransporter inhibitor
5262	0	cp	BRD-K47207162	zimelidine	Serotonin reuptake inhibitor	SLC6A4, MAOA, MAOB	Serotonin reuptake inhibitor
5263	0	cp	BRD-K11742128	triprolidine	Histamine receptor antagonist	HRH1	Histamine receptor antagonist
5264	0	cp	BRD-K21548250	moracizine	Sodium channel blocker	SCN5A	Sodium channel blocker
5265	0	cp	BRD-A65280694	molindone	Dopamine receptor antagonist	DRD2, HTR2A, CHRM1, DRD5, HRH1, HTR1A	Dopamine receptor antagonist
5266	0	cp	BRD-K13211965	L-741742	Dopamine receptor antagonist	DRD4, DRD3, SCN1A, SCN3A	Dopamine receptor antagonist
5267	0	cp	BRD-A52326238	isogedunin	HSP inhibitor		HSP inhibitor
5268	0	cp	BRD-K86509404	iso-olomoucine	CDK inhibitor		CDK inhibitor
5269	0	cp	BRD-A37776212	ICI-204448	Opioid receptor agonist	OPRK1	Opioid receptor agonist
5270	0	cp	BRD-A09539288	homatropine	Acetylcholine receptor antagonist	CES1, CHRM1	Acetylcholine receptor antagonist
5271	0	cp	BRD-A73859745	glycodeoxycholic-acid	Apoptosis stimulant		Apoptosis stimulant
5272	0	cp	BRD-K61951118	FG-7142	GABA benzodiazepine site receptor inverse agonist		GABA benzodiazepine site receptor inverse agonist
5288	-0.01	cp	BRD-A41451487	PK-11195	Benzodiazepine receptor antagonist	TSPO, NR1I2, NR1I3	Benzodiazepine receptor antagonist
5289	-0.01	cp	BRD-A80017228	bendroflumethiazide	Sodium/potassium/chloride transporter inhibitor	SLC12A3, CA1, CA2, CA4, KCNMA1, SLC12A1	Sodium/potassium/chloride transporter inhibitor
5290	-0.01	cp	BRD-K53857191	risperidone	Dopamine receptor antagonist	DRD2, HTR2A, ADRA1A, ADRA1B, DRD3, HRH1, HTR1A, HTR1D, HTR2C, ADRA1D, ADRA2A, ADRA2B, ADRA2C, CYP3A5, DRD1, DRD4, HTR1B, HTR1E, HTR1F, HTR6, HTR7	Dopamine receptor antagonist, Serotonin receptor antagonist
5299	-0.02	cp	BRD-K68437527	EMF-bca1-60	caspase inhibitor		caspase inhibitor
5300	-0.02	cp	BRD-K64610608	EMF-bca1-57	caspase inhibitor	CASP3	caspase inhibitor
5301	-0.02	cp	BRD-K11540476	EMF-BCA1-64	Caspase inhibitor	CASP3	Caspase inhibitor
5302	-0.02	cp	BRD-K41996876	tyrphostin-1	EGFR inhibitor	EGFR	EGFR inhibitor
5303	-0.02	cp	BRD-K82036761	sertraline	Serotonin receptor antagonist	SLC6A4, CYP2C19, SLC6A3	Serotonin receptor antagonist
5304	-0.02	cp	BRD-A10523515	GSK-429286A	Rho associated kinase inhibitor	ROCK1	Rho associated kinase inhibitor
5305	-0.02	cp	BRD-A26384407	chlortalidone	Carbonic anhydrase inhibitor	CA7, CA1, CA12, CA14, CA4, SLC12A1	Carbonic anhydrase inhibitor
5306	-0.02	cp	BRD-A48430263	pioglitazone	Insulin sensitizer	PPARG, INS, TRPM3	Insulin sensitizer, PPAR receptor agonist
5310	-0.03	cp	BRD-A89434049	sarmentogenin	ATPase inhibitor	ATP1A1	ATPase inhibitor
5311	-0.03	cp	BRD-K32696739	noreleagnine	Monoamine oxidase inhibitor	ADRA2A, ADRA2B, ADRA2C, HTR2A, MAOA, MAOB	Monoamine oxidase inhibitor, Serotonin receptor agonist
5312	-0.03	cp	BRD-K15025317	BAY-11-7821	NFkB pathway inhibitor	RELA	NFkB pathway inhibitor
5313	-0.03	cp	BRD-K47936004	piribedil	Dopamine receptor agonist	DRD2, DRD3, ADRA1A, ADRA2A, ADRA2C, DRD4, HTR1A, HTR2B	Dopamine receptor agonist
5314	-0.03	cp	BRD-K54233340	dorsomorphin	AMPK inhibitor	ACVR1, BMPR1A, BMPR1B, EPHA2, FKBP1A, FLT1, FLT3, KDR, LCK, MKNK1, PRKAA1, RPS6KA1, SRC	AMPK inhibitor
5317	-0.03	cp	BRD-K13032584	procarbazine	Monoamine oxidase inhibitor		Monoamine oxidase inhibitor
5318	-0.03	cp	BRD-A08187463	racecadotril	Enkephalinase inhibitor	MME	Enkephalinase inhibitor
5319	-0.03	cp	BRD-K41731458	triclosan	Enoyl-[acyl-carrier-protein] reductase [NADH] inhibitor	DNMT1	Enoyl-[acyl-carrier-protein] reductase [NADH] inhibitor
5321	-0.04	cp	BRD-K94649603	taxifolin	Opioid receptor antagonist	APOB, APP, HMGCR	Opioid receptor antagonist
5322	-0.04	cp	BRD-A52588987	SKF-83566	Dopamine receptor antagonist	DRD1, DRD5	Dopamine receptor antagonist
5323	-0.04	cp	BRD-K96799727	pifithrin-mu	HSP inhibitor	HSPA1A, TP53	HSP inhibitor
5332	-0.06	cp	BRD-K04196797	oxcarbazepine	Sodium channel blocker	CYP2C19, CYP3A4, CYP3A5, SCN1A, SCN3A, SCN5A	Sodium channel blocker
5334	-0.07	cp	BRD-K04466929	Merck60	HDAC inhibitor	HDAC1, HDAC2	HDAC inhibitor
5335	-0.07	cp	BRD-A75935363	atracurium	Acetylcholine receptor antagonist	CHRNA2	Acetylcholine receptor antagonist
5336	-0.07	cp	BRD-K57569181	pentoxifylline	Phosphodiesterase inhibitor	TNF, ACHE, ADORA1, ADORA2A, ADRA2B, CHIA, NT5E, PDE4A, PDE4B, PDE5A	Phosphodiesterase inhibitor
5337	-0.07	cp	BRD-K15715913	fluperlapine	Serotonin receptor antagonist	DRD2, HTR2A, HTR6, HTR7	Serotonin receptor antagonist
5338	-0.07	cp	BRD-K76534306	enrofloxacin	Bacterial DNA gyrase inhibitor		Bacterial DNA gyrase inhibitor
5339	-0.07	cp	BRD-K67080878	milrinone	Phosphodiesterase inhibitor	PDE3A, PDE2A, PDE3B, PDE5A	Phosphodiesterase inhibitor
5341	-0.08	cp	BRD-K38055836	etamivan	Respiratory stimulant		Respiratory stimulant
5347	-0.1	cp	BRD-K20141153	atomoxetine	Norepinephrine transporter inhibitor	SLC6A2, SLC6A3, SLC6A4, GRIN1, GRIN2A, GRIN2B, GRIN2C, GRIN2D, GRIN3A, GRIN3B	Norepinephrine transporter inhibitor
5348	-0.1	cp	BRD-K57304726	PRE-084	Sigma receptor agonist	SIGMAR1	Sigma receptor agonist
5349	-0.11	cp	BRD-K55034111	pefloxacin	Bacterial DNA gyrase inhibitor	TOP2A	Bacterial DNA gyrase inhibitor
5350	-0.11	cp	BRD-K52989797	clomipramine	Serotonin transporter inhibitor (SERT)	SLC6A4, SLC6A2, CYP2C19, GSTP1, HTR2A, HTR2B, HTR2C, SLC6A3	Serotonin transporter inhibitor (SERT)
5351	-0.11	cp	BRD-K63979671	etifenin	Compound used in hepatobiliary scans of the liver		Compound used in hepatobiliary scans of the liver
5352	-0.11	cp	BRD-K32821942	azathioprine	Dehydrogenase inhibitor	HPRT1, IMPDH1, PPAT	Dehydrogenase inhibitor
5353	-0.11	cp	BRD-K22031190	diflunisal	Prostanoid receptor antagonist	PTGS2, PTGS1	Prostanoid receptor antagonist
5354	-0.11	cp	BRD-K82135108	elesclomol	Oxidative stress inducer	TOP2A	Oxidative stress inducer
5360	-0.14	cp	BRD-A56892734	esomeprazole	ATPase inhibitor	ATP4A, CYP2C19, CYP3A4	ATPase inhibitor
5361	-0.14	cp	BRD-K40758068	efavirenz	HIV protease inhibitor	CYP2B6, CYP2C19, CYP2C8, CYP3A4, CYP3A5	HIV protease inhibitor
5362	-0.14	cp	BRD-K62965247	tipifarnib-P2	farnesyltransferase inhibitor	FNTA, FNTB	farnesyltransferase inhibitor
5363	-0.14	cp	BRD-K45158365	valsartan	Angiotensin receptor antagonist	AGTR1	Angiotensin receptor antagonist
5364	-0.14	cp	BRD-K06147391	telenzepine	Acetylcholine receptor antagonist	CHRM1	Acetylcholine receptor antagonist
5365	-0.14	cp	BRD-K80315159	DPPE	Histamine receptor antagonist	ABCB1, HRH1	Histamine receptor antagonist
5366	-0.14	cp	BRD-K06712146	YM-90709	IL5 inhibitor	CSF2RB, IL5RA	IL5 inhibitor
5367	-0.14	cp	BRD-K64614248	salicin	Anti-inflammatory		Anti-inflammatory
5368	-0.14	cp	BRD-A54880345	etomidate	GABA receptor modulator	GABRA1, ADRA2B, GABRA2, GABRA3, GABRA4, GABRA5, GABRA6, GABRB1, GABRB2, GABRB3, GABRD, GABRE, GABRG1, GABRG2, GABRG3, GABRP, GABRQ	GABA receptor modulator
5370	-0.14	cp	BRD-A39390670	rabeprazole	ATPase inhibitor	ATP4A, CYP2C19	ATPase inhibitor, Gastrin inhibitor
5371	-0.14	cp	BRD-K97752965	nicorandil	Nitric oxide donor	ABCC9, KCNJ11, KCNJ8	Nitric oxide donor, Potassium channel activator
5372	-0.14	cp	BRD-K47639036	flavoxate	Acetylcholine receptor antagonist	CHRM1, CHRM2	Acetylcholine receptor antagonist
5373	-0.14	cp	BRD-K05395900	nicotine	Acetylcholine receptor agonist	CHRNA10, CHRNA9, AOX1, CHAT, CHRNA2, CHRNA3, CHRNA4, CHRNA5, CHRNA6, CHRNA7, CHRNB2, CHRNB3, CHRNB4, CYP19A1, CYP2B6, TBXAS1, TRPA1	Acetylcholine receptor agonist
5374	-0.14	cp	BRD-K14888893	minoxidil	KATP activator	KCNJ8, ABCC9, KCNJ1, KCNJ10, KCNJ11, PTGS1, REN	KATP activator, KIR6 channel (KATP) activator, Vasodilator
5380	-0.16	cp	BRD-K51671335	sulpiride	Dopamine receptor antagonist	DRD2, CA7, DRD3, CA1, CA12	Dopamine receptor antagonist
5382	-0.18	cp	BRD-K81528515	nilotinib	ABL inhibitor	ABL1, KIT, BCR, CYP2B6, CYP2C8, DDR1, DDR2, PDGFRA	ABL inhibitor, BCR-ABL kinase inhibitor
5383	-0.18	cp	BRD-K30563334	rifabutin	Protein synthesis inhibitor	CYP3A4, HSP90AA1, HSP90B1	Protein synthesis inhibitor
5384	-0.18	cp	BRD-A39172021	ampiroxicam	Cyclooxygenase inhibitor	PTGS1, PTGS2	Cyclooxygenase inhibitor
5385	-0.18	cp	BRD-A71262238	nafadotride	Dopamine receptor antagonist	DRD3, DRD2, HTR1A	Dopamine receptor antagonist
5386	-0.18	cp	BRD-A93659613	GR-89696	Opioid receptor agonist	OPRK1	Opioid receptor agonist
5387	-0.18	cp	BRD-A62021152	WAY-161503	Serotonin receptor agonist	HTR2C	Serotonin receptor agonist
5388	-0.18	cp	BRD-A42759514	ornidazole	Antiprotozoal		Antiprotozoal
5389	-0.18	cp	BRD-K29458283	chlorambucil	DNA inhibitor		DNA inhibitor
5390	-0.18	cp	BRD-K89732114	trifluoperazine	Dopamine receptor antagonist	DRD2, ABCG2, ADRA1A, CALM1, CALY, CAMK2A, DRD4, HRH1, HTR2A, HTR2C, S100A4, SCN4A, SCN9A, TNNC1	Dopamine receptor antagonist
5394	-0.21	cp	BRD-A52282606	lacidipine	Calcium channel blocker	CACNA1C	Calcium channel blocker
5395	-0.21	cp	BRD-K11717138	benzbromarone	Chloride channel blocker	ABCC1, SLC22A12	Chloride channel blocker
5396	-0.21	cp	BRD-K45446451	JZL-184	Monoacylglucerol lipase inhibitor	MGLL	Monoacylglucerol lipase inhibitor
5397	-0.21	cp	BRD-K00615600	AG-14361	PARP inhibitor	PARP1	PARP inhibitor
5398	-0.21	cp	BRD-K74112339	acetohydroxamic-acid	Urease inhibitor		Urease inhibitor
5399	-0.21	cp	BRD-K75641298	metoclopramide	Dopamine receptor antagonist	DRD2, HTR3A, HTR4, CHRM1, HTR3B	Dopamine receptor antagonist, Serotonin receptor antagonist
5400	-0.21	cp	BRD-A17411484	carprofen	Cyclooxygenase inhibitor	PTGS2, PTGS1	Cyclooxygenase inhibitor
5401	-0.21	cp	BRD-K08252256	diclofenac	Cyclooxygenase inhibitor	PTGS1, PTGS2, AKR1C3, ALOX5, ASIC1, ASIC3, CYP2C8, KCNQ2, KCNQ3, PLA2G2A, PPARG, SCN4A	Cyclooxygenase inhibitor
5402	-0.21	cp	BRD-K67017579	cilostazol	Phosphodiesterase inhibitor	PDE3A, CYP2C19, CYP3A5, PDE3B	Phosphodiesterase inhibitor
5404	-0.21	cp	BRD-K66876909	linezolid	Bacterial 50S ribosomal subunit inhibitor	MAOA	Bacterial 50S ribosomal subunit inhibitor
5405	-0.21	cp	BRD-K76723084	isotretinoin	Retinoid receptor agonist	CYP2B6, CYP2C19, CYP2C8, CYP3A5, CYP3A7, NR2C2, PPARD, RARA, RARB, RARG, RORB, RORC	Retinoid receptor agonist
5406	-0.21	cp	BRD-K68264559	brimonidine	Adrenergic receptor agonist	ADRA2A, ADRA2B, ADRA2C, AOX1	Adrenergic receptor agonist
5407	-0.21	cp	BRD-K79254416	decitabine	DNA methyltransferase inhibitor	DNMT1	DNA methyltransferase inhibitor
5413	-0.25	cp	BRD-K42573370	avrainvillamide-analog-2	nucleophosmin inhibitor	NPM1	nucleophosmin inhibitor
5414	-0.25	cp	BRD-K44094599	tacrolimus	Calcineurin inhibitor	FKBP1A, CYP3A5, CYP3A7	Calcineurin inhibitor
5415	-0.25	cp	BRD-K50938786	ropivacaine	Sodium channel blocker	SCN10A, SCN9A	Sodium channel blocker
5416	-0.25	cp	BRD-K68997413	PF-3845	FAAH inhibitor	FAAH	FAAH inhibitor
5417	-0.25	cp	BRD-K73391359	quinisocaine	Local anesthetic		Local anesthetic
5418	-0.25	cp	BRD-A63043573	cabergoline	Dopamine receptor agonist	DRD2, ADRA1A, ADRA2A, ADRA2B, ADRA2C, DRD1, DRD3, DRD4, DRD5, HTR1A, HTR1B, HTR1D, HTR2A, HTR2B, HTR2C, ADRA1B, ADRA1D, ADRB1, ADRB2, HTR7, PRL	Dopamine receptor agonist
5419	-0.25	cp	BRD-K57179821	crotamiton	Antipruritic		Antipruritic
5420	-0.25	cp	BRD-A34255068	rolipram	Phosphodiesterase inhibitor	PDE4A, PDE4B, PDE4D, PDE4C, PDE5A	Phosphodiesterase inhibitor, Interleukin receptor antagonist
5421	-0.25	cp	BRD-K60770992	pergolide	Dopamine receptor agonist	DRD1, DRD2, ADRA2A, ADRA2B, ADRA2C, DRD3, DRD4, DRD5, HTR1A, HTR1B, HTR1D, HTR2A, HTR2B, HTR2C, ADRA1A, ADRA1B, ADRA1D, KCNA5	Dopamine receptor agonist
5422	-0.25	cp	BRD-K39915878	loxapine	Dopamine receptor antagonist	DRD2, DRD3, DRD4, DRD1, HRH1, HTR2A, HTR2C, HTR6, ADRA1A, ADRA1B, ADRA2A, ADRA2B, ADRA2C, ADRB1, CHRM1, CHRM2, CHRM3, CHRM4, CHRM5, DRD5, HRH2, HRH4, HTR1A, HTR1B, HTR1D, HTR1E, HTR3A, HTR5A, HTR7, SLC6A2, SLC6A3, SLC6A4	Dopamine receptor antagonist, Dopamine receptor ligand, Serotonin receptor antagonist
5423	-0.25	cp	BRD-A36066264	estradiol-benzoate	Estrogen receptor agonist	ESR1	Estrogen receptor agonist
5424	-0.25	cp	BRD-K63945320	dihydrosamidin	Phospholipase inhibitor		Phospholipase inhibitor, Nitric oxide production inhibitor, Platelet activating factor receptor antagonist
5425	-0.25	cp	BRD-K92778217	mefenamic-acid	Cyclooxygenase inhibitor	PTGS2, PTGS1, KCNQ1, TRPM3	Cyclooxygenase inhibitor
5426	-0.25	cp	BRD-K77695569	tiabendazole	Angiogenesis inhibitor		Angiogenesis inhibitor
5427	-0.25	cp	BRD-A50764878	MDL-73005EF	Serotonin receptor antagonist	HTR1A	Serotonin receptor antagonist
5429	-0.28	cp	BRD-K13800121	parecoxib	Cyclooxygenase inhibitor	LTF, PTGS2	Cyclooxygenase inhibitor
5430	-0.28	cp	BRD-K55591206	epigallocatechin	Nitric oxide synthase inhibitor	FASN, APP, BACE1, CYP19A1, DYRK1A, ELANE, ENOX2, EP300, IDO1, KAT2B, KDR, MMP14, MMP2, PPARA, PREP, SLC5A1	Nitric oxide synthase inhibitor, Bacterial DNA gyrase inhibitor
5431	-0.28	cp	BRD-K47278471	diphenhydramine	Histamine receptor antagonist	HRH1	Histamine receptor antagonist
5432	-0.28	cp	BRD-K02992638	lamivudine	Nucleoside reverse transcriptase inhibitor		Nucleoside reverse transcriptase inhibitor
5433	-0.28	cp	BRD-K08619574	thioproperazine	Dopamine receptor antagonist	ADRA1A, ADRA1B, DRD1, DRD2, HTR1A, HTR2A	Dopamine receptor antagonist
5434	-0.28	cp	BRD-K66353228	zoxazolamine	Myorelaxant		Myorelaxant
5435	-0.28	cp	BRD-K59332007	linopirdine	Potassium channel blocker	KCNQ2, KCNQ3, KCNQ4, KCNQ5	Potassium channel blocker
5437	-0.28	cp	BRD-K36862742	hydroflumethiazide	Sodium/potassium/chloride transporter inhibitor	SLC12A1, ATP1A1, CA1, CA12, CA2, CA4, CA9, KCNMA1	Sodium/potassium/chloride transporter inhibitor
5438	-0.28	cp	BRD-K63828191	raloxifene	Estrogen receptor antagonist	ESR1, ESR2, ACVRL1, ENG	Estrogen receptor antagonist, Selective estrogen receptor modulator (SERM)
5440	-0.32	cp	BRD-A24191444	ifenprodil	Adrenergic receptor antagonist	GRIN1, GRIN2B	Adrenergic receptor antagonist, Glutamate receptor antagonist
5441	-0.32	cp	BRD-K06854232	AM-580	Retinoid receptor agonist	RARA	Retinoid receptor agonist
5442	-0.32	cp	BRD-K09631521	thiotepa	Cytochrome P450 inhibitor	CYP2B6	Cytochrome P450 inhibitor
5443	-0.32	cp	BRD-K65639003	icariin	Phosphodiesterase inhibitor	NMUR2, PDE5A, SORD	Phosphodiesterase inhibitor
5444	-0.32	cp	BRD-K49945136	GR-113808	Serotonin receptor antagonist	HTR4	Serotonin receptor antagonist
5445	-0.32	cp	BRD-A49160188	donepezil	Acetylcholinesterase inhibitor	ACHE, HTR2A	Acetylcholinesterase inhibitor
5446	-0.32	cp	BRD-K60762818	desipramine	Tricyclic antidepressant	SLC6A2, SLC6A4, ADRA1A, ADRA1B, ADRA1D, ADRA2A, ADRA2B, ADRA2C, ADRB1, ADRB2, CHRM1, CHRM2, CHRM3, CHRM4, CHRM5, DRD2, HRH1, HTR1A, HTR2A, HTR2C, SMPD1	Tricyclic antidepressant
5447	-0.32	cp	BRD-K38197229	bumetanide	Solute carrier family member inhibitor	SLC12A1, SLC12A2, CFTR, GPR35, SLC12A4, SLC12A5	Solute carrier family member inhibitor
5448	-0.32	cp	BRD-A45889380	mepacrine	Cytokine production inhibitor	TP53, AKT1, MTOR, NFKB1, PLA2G1B, PLA2G2A, PLA2G2D, PLA2G4A, PLA2G6, PLCL1	Cytokine production inhibitor, NFkB pathway inhibitor, TP53 activator
5450	-0.35	cp	BRD-K80970344	pyrrolidine-dithiocarbamate	NFkB pathway inhibitor	HSD11B1, RELA	NFkB pathway inhibitor
5451	-0.35	cp	BRD-A14395271	mesoridazine	Dopamine receptor antagonist	DRD2, HTR2A	Dopamine receptor antagonist
5452	-0.35	cp	BRD-K16664969	GTP-14564	FLT3 inhibitor	FLT3, CSF1R, KIT, PDGFRB	FLT3 inhibitor, Tyrosine kinase inhibitor
5453	-0.35	cp	BRD-K08890269	CO-102862	Sodium channel blocker	SCN2A, SCN4A, SCN9A	Sodium channel blocker
5454	-0.35	cp	BRD-K40919711	BAPTA-AM	Potassium channel blocker	KCNA3, KCNA5, KCNH2	Potassium channel blocker
5455	-0.35	cp	BRD-K12994359	valdecoxib	Cyclooxygenase inhibitor	PTGS2, CA12, CYP2C19	Cyclooxygenase inhibitor
5456	-0.36	cp	BRD-K96402602	farnesylthiotriazole	PPMTase inhibitor		PPMTase inhibitor
5459	-0.37	cp	BRD-K54094468	remoxipride	Dopamine receptor antagonist	DRD2, DRD3, DRD4, HTR2A, SIGMAR1	Dopamine receptor antagonist
5463	-0.39	cp	BRD-K66412701	pazufloxacin	Topoisomerase inhibitor		Topoisomerase inhibitor
5464	-0.39	cp	BRD-K09635314	M-3M3FBS	phospholipase activator	PLCB2, PLCB3, PLCD1, PLCG1, PLCG2	phospholipase activator
5465	-0.39	cp	BRD-K87048468	RS-102221	Serotonin receptor antagonist	HTR2C, HTR2A, HTR2B	Serotonin receptor antagonist
5466	-0.39	cp	BRD-K22010301	JLK-6	Gamma secretase inhibitor	PSEN1	Gamma secretase inhibitor, Anti-amyloidogenic
5467	-0.39	cp	BRD-K76133116	benzydamine	Membrane integrity inhibitor	PRSS1, PRSS2	Membrane integrity inhibitor, Prostanoid receptor antagonist, Prostanoid receptor inhibitor
5468	-0.39	cp	BRD-A55913614	primaquine	Antimalarial	KRT7, NQO2	Antimalarial, DNA inhibitor
5469	-0.39	cp	BRD-K62929068	6-benzylaminopurine	Purinergic receptor activator		Purinergic receptor activator
5471	-0.39	cp	BRD-K25311561	KU-55933	ATM kinase inhibitor	ATM, PRKDC	ATM kinase inhibitor
5472	-0.39	cp	BRD-K33453211	levocabastine	Histamine receptor antagonist	HRH1, NTSR2	Histamine receptor antagonist
5473	-0.39	cp	BRD-K55127134	fluphenazine	Dopamine receptor antagonist	DRD2, DRD1, CALM1, CHRNA7, DRD5, HRH1, HTR2A, HTR6, HTR7	Dopamine receptor antagonist
5475	-0.41	cp	BRD-A60197193	amisulpride	Dopamine receptor antagonist	DRD2, DRD3, HTR2A, HTR7	Dopamine receptor antagonist
5476	-0.42	cp	BRD-K83972459	JWE-035	Aurora kinase inhibitor	AURKA	Aurora kinase inhibitor
5477	-0.42	cp	BRD-A24381660	zeranol	Estrogen receptor agonist		Estrogen receptor agonist
5478	-0.42	cp	BRD-A22256192	terazosin	Adrenergic receptor antagonist	ADRA1D, ADRA1A, ADRA1B, KCNH2, KCNH6, KCNH7	Adrenergic receptor antagonist
5479	-0.42	cp	BRD-A09828896	SKF-81297	Dopamine receptor agonist	DRD1, DRD5	Dopamine receptor agonist
5480	-0.42	cp	BRD-A43882281	pinacidil	ATP channel activator	ABCC9, KCNJ8	ATP channel activator, Potassium channel activator
5481	-0.42	cp	BRD-K52662033	lidocaine	Histamine receptor agonist	SCN5A, EGFR, SCN10A, SCN9A	Histamine receptor agonist
5482	-0.42	cp	BRD-K26429091	J-104129	Acetylcholine receptor antagonist	CHRM3	Acetylcholine receptor antagonist
5483	-0.42	cp	BRD-K69600043	thiethylperazine	Dopamine receptor antagonist	DRD1, DRD2, DRD4	Dopamine receptor antagonist
5484	-0.42	cp	BRD-K34820100	tebuthiuron	Photosynthesis inhibitor		Photosynthesis inhibitor
5485	-0.42	cp	BRD-K25224017	pirenperone	Serotonin receptor antagonist	HTR2A, HTR7	Serotonin receptor antagonist
5486	-0.42	cp	BRD-K46862739	metyrapone	Cytochrome P450 inhibitor	CYP11B1, HSD11B1, NR3C2	Cytochrome P450 inhibitor
5487	-0.42	cp	BRD-K57222227	indometacin	Cyclooxygenase inhibitor	PTGS1, PTGS2, PPARG, PTGDR2, GLO1, PLA2G2A, PPARA, PTGR2, SLC46A1	Cyclooxygenase inhibitor
5488	-0.42	cp	BRD-A04553218	chlorphenamine	Histamine receptor antagonist	HRH1, SLC6A2, SLC6A3, SLC6A4	Histamine receptor antagonist
5489	-0.42	cp	BRD-K72726508	arcyriaflavin-a	CDK inhibitor	CCND1, CCNE1, CDK2, CDK4	CDK inhibitor
5493	-0.45	cp	BRD-K14221570	benzopurpurin-4b	HIV entry inhibitor		HIV entry inhibitor
5497	-0.46	cp	BRD-K37561857	zardaverine	Phosphodiesterase inhibitor	PDE4D, PDE3A, PDE4A, PDE4B, PDE4C	Phosphodiesterase inhibitor
5498	-0.46	cp	BRD-K57033106	tripelennamine	Histamine receptor antagonist	HRH1	Histamine receptor antagonist
5499	-0.46	cp	BRD-K04170657	psoromic-acid	Ras GTPase inhibitor		Ras GTPase inhibitor
5500	-0.46	cp	BRD-K94441233	mevastatin	HMGCR inhibitor	HMGCR	HMGCR inhibitor
5501	-0.46	cp	BRD-A08877921	cephalotaxine	Protein synthesis inhibitor		Protein synthesis inhibitor
5502	-0.46	cp	BRD-K34533029	tyrphostin-AG-494	EGFR inhibitor	EGFR	EGFR inhibitor
5503	-0.46	cp	BRD-K32830106	guanfacine	Adrenergic receptor agonist	ADRA2A, ADRA2B, ADRA2C, CYP3A5, HCN1, HCN2, HCN3, HCN4	Adrenergic receptor agonist
5505	-0.46	cp	BRD-A97739905	ketoprofen	Cyclooxygenase inhibitor	PTGS2, PTGS1, CXCR1, SLC5A8	Cyclooxygenase inhibitor
5506	-0.46	cp	BRD-K46211610	tolazoline	Adrenergic receptor antagonist	ADRA2A, ADRA2B, ADRA2C, ADRA1A, HRH1, HRH2	Adrenergic receptor antagonist
5508	-0.49	cp	BRD-K39462424	dexchlorpheniramine	Histamine receptor antagonist		Histamine receptor antagonist
5509	-0.49	cp	BRD-A35519318	benidipine	Calcium channel blocker	CACNA1C, CACNA1G, CYP3A5	Calcium channel blocker
5510	-0.49	cp	BRD-K28849549	mesalazine	Cyclooxygenase inhibitor	PTGS1, PPARG, PTGS2, ALOX5, CHUK, CTNNB1, IKBKB, MPO, NAT1	Cyclooxygenase inhibitor, Lipoxygenase inhibitor, Prostanoid receptor antagonist
5511	-0.49	cp	BRD-K08996725	zolantidine	Histamine receptor antagonist		Histamine receptor antagonist
5512	-0.49	cp	BRD-A30590053	MR-16728	Acetylcholine release enhancer		Acetylcholine release enhancer, Acetylcholine release stimulant
5513	-0.49	cp	BRD-A78391468	prednisolone	Glucocorticoid receptor agonist	NR3C1, NR3C2, SERPINA6	Glucocorticoid receptor agonist
5514	-0.49	cp	BRD-K43736954	cortisone	Glucocorticoid receptor agonist	NR3C1	Glucocorticoid receptor agonist
5522	-0.52	cp	BRD-K60160658	tiagabine	GABA uptake inhibitor	SLC6A1, CYP2C19	GABA uptake inhibitor
5523	-0.52	cp	BRD-K45033733	famciclovir	DNA polymerase inhibitor		DNA polymerase inhibitor
5524	-0.53	cp	BRD-K85925969	zalcitabine	Nucleoside reverse transcriptase inhibitor		Nucleoside reverse transcriptase inhibitor
5525	-0.53	cp	BRD-A62025033	temsirolimus	MTOR inhibitor	MTOR, PTEN	MTOR inhibitor
5526	-0.53	cp	BRD-K66874953	pifithrin-alpha	TP53 inhibitor	TP53	TP53 inhibitor
5527	-0.53	cp	BRD-A36318220	necrostatin-1	RIPK inhibitor	IDO1, KRR1, RIPK1	RIPK inhibitor
5528	-0.53	cp	BRD-K63150726	JTE-907	Cannabinoid receptor inverse agonist	CNR2	Cannabinoid receptor inverse agonist
5529	-0.53	cp	BRD-K78294846	osthol	Calcium channel blocker		Calcium channel blocker
5530	-0.55	cp	BRD-A27887842	prednisolone	Glucocorticoid receptor agonist	NR3C1, NR3C2, SERPINA6	Glucocorticoid receptor agonist
5532	-0.55	cp	BRD-A07440155	labetalol	Adrenergic receptor antagonist	ADRB1, ADRB2, ADRA1A, ADRA1D, ADRA1B	Adrenergic receptor antagonist
5535	-0.56	cp	BRD-K76908866	CP-724714	EGFR inhibitor	ERBB2	EGFR inhibitor, Receptor tyrosine protein kinase inhibitor, Tyrosine kinase inhibitor
5536	-0.56	cp	BRD-A00520476	otenzepad	Acetylcholine receptor antagonist		Acetylcholine receptor antagonist
5537	-0.56	cp	BRD-K68392338	ZK-93426	Benzodiazepine receptor antagonist	GABRA1, GABRA2, GABRA3, GABRA5	Benzodiazepine receptor antagonist
5538	-0.56	cp	BRD-K06208435	YS-035	Calcium channel blocker		Calcium channel blocker
5539	-0.56	cp	BRD-K04146668	GW-441756	Growth factor receptor inhibitor	LRRK2, NTRK1	Growth factor receptor inhibitor
5540	-0.56	cp	BRD-K11696279	BU-239	Imidazoline receptor agonist		Imidazoline receptor agonist, Imidazoline receptor ligand
5541	-0.56	cp	BRD-K85603128	resorcinol	Phosphodiesterase inhibitor	CA12, CA14, CA2, PTGS1	Phosphodiesterase inhibitor
5542	-0.56	cp	BRD-K34014345	naproxol	Anti-inflammatory	PTGS1, PTGS2	Anti-inflammatory
5544	-0.56	cp	BRD-A95869247	indapamide	Thiazide diuretic	KCNQ1, CA7, KCNE1, SLC12A3	Thiazide diuretic
5550	-0.6	cp	BRD-K68873215	phosphodiesterase-V-inhibitor-II	Phosphodiesterase inhibitor	PDE5A	Phosphodiesterase inhibitor
5551	-0.6	cp	BRD-A35033682	eriodictyol	Cytochrome P450 inhibitor	CYP1B1, NFE2L2, XDH	Cytochrome P450 inhibitor
5552	-0.6	cp	BRD-K35377380	I-OMe-AG-538	IGF-1 inhibitor		IGF-1 inhibitor
5553	-0.6	cp	BRD-K76587808	fraxetin	Antioxidant		Antioxidant
5554	-0.6	cp	BRD-A39255369	DCPIB	Chloride channel blocker	SLC1A2	Chloride channel blocker, Gap junction modulator, Glutamate inhibitor
5557	-0.6	cp	BRD-K51313569	palbociclib	CDK inhibitor	CDK4, CDK6, CCND3	CDK inhibitor
5558	-0.6	cp	BRD-A50311610	meclozine	CAR agonist	NR1I3, HRH1	CAR agonist
5559	-0.6	cp	BRD-K92049597	triamterene	Sodium channel blocker	SCNN1A, SCNN1B, SCNN1G, SCNN1D	Sodium channel blocker
5560	-0.6	cp	BRD-A29734509	disopyramide	Sodium channel blocker	SCN5A, CHRM1, CHRM2, CHRM3, KCND2, KCND3, KCNH2	Sodium channel blocker
5561	-0.6	cp	BRD-K02637541	celecoxib	Cyclooxygenase inhibitor	PTGS2, CA12, CASP3, CYP2C19, PDPK1	Cyclooxygenase inhibitor
5563	-0.63	cp	BRD-K02965346	SU-11274	Hepatocyte growth factor receptor inhibitor	MET	Hepatocyte growth factor receptor inhibitor, Tyrosine kinase inhibitor
5564	-0.63	cp	BRD-K80672993	M2-PK-activator	-666	PKM	-666
5565	-0.63	cp	BRD-K97399794	quercetin	Polar auxin transport inhibitor	PIK3CG, AKR1B1, ATP5A1, ATP5B, ATP5C1, CYP2C8, EGFR, GAA, HCK, HIBCH, MAOA, PIM1, PTPN1, SCN5A, SIRT1, STK17B, UGT3A1, XDH	Polar auxin transport inhibitor
5566	-0.63	cp	BRD-K60060639	methyllidocaine	antiarrhythmic medication		antiarrhythmic medication
5567	-0.63	cp	BRD-K93201660	ML-7	Myosin light chain kinase inhibitor	MYLK	Myosin light chain kinase inhibitor
5568	-0.63	cp	BRD-K64341947	CFM-1571	Guanylate cyclase activator		Guanylate cyclase activator
5569	-0.63	cp	BRD-K63792901	arecaidine	Acetylcholine receptor agonist	CHRM1, CHRM2, CHRM3, CHRM4	Acetylcholine receptor agonist
5570	-0.63	cp	BRD-K68402494	ML-9	Myosin light chain kinase inhibitor	MLCK, TRPC6, PKA, PKC	Myosin light chain kinase inhibitor
5571	-0.63	cp	BRD-A84174393	meloxicam	Cyclooxygenase inhibitor	PTGS2, PTGS1	Cyclooxygenase inhibitor
5572	-0.63	cp	BRD-A41995253	brucine	Glycine receptor antagonist	CHRM1, CHRM2, CHRM3, CHRM4, CHRM5	Glycine receptor antagonist
5576	-0.63	cp	BRD-K97810537	beclometasone	Glucocorticoid receptor agonist	NR3C1, CYP3A5, GPR97, SERPINA6	Glucocorticoid receptor agonist, Immunosuppressant
5582	-0.66	cp	BRD-K54316499	tolterodine	Acetylcholine receptor antagonist	CHRM2, CHRM3, CHRM1, CHRM4, CHRM5	Acetylcholine receptor antagonist
5585	-0.67	cp	BRD-K87024524	phenelzine	Monoamine oxidase inhibitor	MAOB, AOC3, MAOA, ABAT, GAD2, GPT, GPT2, SLC6A2, SLC6A3, SLC6A4	Monoamine oxidase inhibitor
5586	-0.67	cp	BRD-K19605405	ZM-241385	Adenosine receptor antagonist	ADORA2A, ADORA2B, ADORA1, ADORA3	Adenosine receptor antagonist
5587	-0.67	cp	BRD-K15868788	SDZ-205-557	Serotonin receptor antagonist	HTR3A, HTR3B, HTR4	Serotonin receptor antagonist
5588	-0.67	cp	BRD-K82255054	propofol	GABA receptor agonist	CYP2B6, FAAH, GABRA1, GABRA2, GABRA3, GABRA4, GABRA5, GABRA6, GABRB1, GABRB2, GABRB3, GABRD, GABRE, GABRG1, GABRG2, GABRG3, GABRP, GABRQ, SCN2A, SCN4A, TRPV1	GABA receptor agonist
5589	-0.67	cp	BRD-A29289453	PCA-4248	Platelet activating factor receptor antagonist	PTAFR	Platelet activating factor receptor antagonist
5590	-0.67	cp	BRD-K60298136	ITE	Aryl hydrocarbon receptor agonist	AHR	Aryl hydrocarbon receptor agonist
5591	-0.67	cp	BRD-K27450477	EHNA	Adenosine deaminase inhibitor	ADA, PDE2A, ADORA2A	Adenosine deaminase inhibitor
5592	-0.67	cp	BRD-A68929948	DAPT-GSI-IX	Gamma secretase inhibitor		Gamma secretase inhibitor
5593	-0.67	cp	BRD-K66019333	oxantel	Anthelmintic		Anthelmintic
5594	-0.67	cp	BRD-A64977602	mirtazapine	Adrenergic receptor antagonist	ADRA2A, HTR2A, HTR2C, ADRA2C, HTR3A, ADRA1A, ADRA1B, ADRA1D, ADRA2B, ADRB1, ADRB2, DRD1, DRD2, DRD3, DRD5, HRH1, HRH3, HTR2B, HTR7, OPRK1, SLC6A2, SLC6A3, SLC6A4	Adrenergic receptor antagonist, Serotonin receptor antagonist
5599	-0.7	cp	BRD-K97118047	4,5,6,7-tetrabromobenzotriazole	Casein kinase inhibitor	CSNK2A1, AKT1, CHEK1, CSNK2A2, CSNK2B, GSK3B, LCK, MAP2K1, MAPK1, MAPK11, MAPK12, MAPK14, MAPK8, PRKCA, ROCK1, RPS6KB1, SGK1	Casein kinase inhibitor
5600	-0.7	cp	BRD-K83637872	SANT-1	Smoothened receptor antagonist	DHH, IHH, PTCH1, SMO	Smoothened receptor antagonist
5601	-0.7	cp	BRD-K10042277	desmethylclozapine	Acetylcholine receptor agonist	CHRM1, DRD2, DRD3, HTR2A	Acetylcholine receptor agonist
5602	-0.7	cp	BRD-K99411983	lumicolchicine	Colchicine isomer, non-binder of microtubules		Colchicine isomer, non-binder of microtubules
5603	-0.7	cp	BRD-K14282469	LY-165163	Serotonin receptor antagonist	HTR1A, HTR1D	Serotonin receptor antagonist
5604	-0.7	cp	BRD-K83508485	FK-888	Tachykinin antagonist	TACR1, TACR2	Tachykinin antagonist
5605	-0.7	cp	BRD-K33860217	CP-94253	Serotonin receptor agonist	HTR1B	Serotonin receptor agonist
5606	-0.7	cp	BRD-K80451230	zamifenacin	Acetylcholine receptor antagonist	CHRM3	Acetylcholine receptor antagonist
5608	-0.7	cp	BRD-A39230911	chlorphensin	Muscle relaxant		Muscle relaxant
5609	-0.7	cp	BRD-K07888107	depudecin	HDAC inhibitor	HDAC1, HDAC2	HDAC inhibitor
5610	-0.7	cp	BRD-K12184916	dactolisib	MTOR inhibitor	MTOR, PIK3CA, PIK3CG, PIK3CD, ATR, PIK3CB	MTOR inhibitor, PI3K inhibitor, Protein kinase inhibitor
5611	-0.7	cp	BRD-K88789588	letrozole	Aromatase inhibitor	CYP19A1	Aromatase inhibitor
5612	-0.71	cp	BRD-A42346008	metanephrine	Epinephrine metabolite		Epinephrine metabolite
5620	-0.74	cp	BRD-K52172416	anastrozole	Aromatase inhibitor	CYP19A1	Aromatase inhibitor
5621	-0.74	cp	BRD-K30677119	PP-30	RAF inhibitor	RAF1	RAF inhibitor
5622	-0.74	cp	BRD-K56047318	RHC-80267	Triacylglycerol lipase inhibitor	DAGLA, DAGLB, LIPC, LIPE, LIPG	Triacylglycerol lipase inhibitor
5623	-0.74	cp	BRD-A26334849	propafenone	Antiarrhythmic	KCNH2, SCN5A, ADRB1, ADRB2, KCNA5, KCNK2, KCNK3	Antiarrhythmic
5626	-0.75	cp	BRD-K63516691	T-0156	Phosphodiesterase inhibitor	PDE5A	Phosphodiesterase inhibitor
5627	-0.76	cp	BRD-A32349859	methyl-angolensate	Apoptosis inhibitor	HTR2B	Apoptosis inhibitor
5628	-0.78	cp	BRD-K09471561	levofloxacin	Bacterial DNA gyrase inhibitor	TOP2A	Bacterial DNA gyrase inhibitor
5629	-0.78	cp	BRD-K73397362	purmorphamine	Smoothened receptor agonist	SMO, DHH, IHH, PTCH1	Smoothened receptor agonist
5630	-0.78	cp	BRD-K63165456	norcyclobenzaprine	Adrenergic receptor agonist	HTR2A	Adrenergic receptor agonist, Serotonin receptor antagonist
5631	-0.78	cp	BRD-A24429032	HEAT	Adrenergic receptor antagonist	ADRA1A	Adrenergic receptor antagonist
5632	-0.78	cp	BRD-K12906962	dichlorobenzamil	Sodium/calcium exchange inhibitor		Sodium/calcium exchange inhibitor
5633	-0.78	cp	BRD-A69636825	diltiazem	Calcium channel blocker	CACNA1C, CACNA1S, CACNA2D1, CACNG1, CYP3A5, CYP3A7, HTR3A, KCNA5	Calcium channel blocker
5634	-0.78	cp	BRD-A84481105	thioridazine	Dopamine receptor antagonist	DRD1, DRD2, HTR2A, ADRA1A, ADRA1B, CHRNA7, DRD5, HRH1, HTR1A, HTR2C, HTR6, HTR7, KCNH2, MALT1	Dopamine receptor antagonist
5635	-0.78	cp	BRD-A68039575	liquiritigenin	Aromatase inhibitor	CYP19A1	Aromatase inhibitor
5637	-0.79	cp	BRD-K92446736	zatebradine	HCN channel blocker	HCN1, HCN2, HCN3, HCN4	HCN channel blocker
5643	-0.81	cp	BRD-K93095519	SJ-172550	MDM inhibitor	MDM4	MDM inhibitor
5644	-0.81	cp	BRD-K41567364	SB-334867	Orexin receptor antagonist	HCRTR1, HCRTR2	Orexin receptor antagonist
5645	-0.81	cp	BRD-A25143711	hydrocortisone	Glucocorticoid receptor agonist	ANXA1, NOS2, NR3C1, NR3C2	Glucocorticoid receptor agonist
5646	-0.81	cp	BRD-A95513702	androsta-1,4-dien-3,17-dione	Aromatase inhibitor	CYP19A1	Aromatase inhibitor
5647	-0.81	cp	BRD-A48257147	PHCCC	Glutamate receptor agonist	GRM1, GRM4	Glutamate receptor agonist
5648	-0.81	cp	BRD-K36616567	doxepin	Histamine receptor antagonist	HRH1, HRH2, SLC6A2, SLC6A4, ADRA1A, ADRA1B, ADRA1D, ADRA2A, ADRA2B, ADRA2C, CHRM1, CHRM2, CHRM3, CHRM4, CHRM5, CYP2C19, DRD2, HRH4, HTR1A, HTR2A, HTR2B, HTR2C, HTR6, KCNH2, SLC6A3	Histamine receptor antagonist
5649	-0.81	cp	BRD-A86044036	flurbiprofen	Cyclooxygenase inhibitor	PTGS1, PTGS2	Cyclooxygenase inhibitor
5652	-0.83	cp	BRD-A23637604	oxymetholone	Androgen receptor agonist	AR	Androgen receptor agonist
5656	-0.85	cp	BRD-K70281171	U-99194	Dopamine receptor antagonist	DRD3	Dopamine receptor antagonist
5657	-0.85	cp	BRD-K16277217	piperacetazine	Dopamine receptor antagonist		Dopamine receptor antagonist
5658	-0.85	cp	BRD-K83322645	L-693403	Sigma receptor agonist	DRD2, SIGMAR1	Sigma receptor agonist, Sigma receptor antagonist
5659	-0.85	cp	BRD-K06014311	DH-97	Melatonin receptor antagonist	MTNR1B	Melatonin receptor antagonist
5660	-0.86	cp	BRD-K87990216	piretanide	Glucocorticoid receptor agonist	SLC12A1, SLC12A2	Glucocorticoid receptor agonist
5664	-0.88	cp	BRD-K80725632	lavendustin-c	EGFR inhibitor	CAMK2A, EGFR, SRC	EGFR inhibitor
5665	-0.88	cp	BRD-K05350981	oligomycin-c	ATPase inhibitor	ATP5A1	ATPase inhibitor, ATP synthase inhibitor
5666	-0.88	cp	BRD-A39052811	mosapride	Serotonin receptor agonist	HTR4, HTR3A	Serotonin receptor agonist
5667	-0.88	cp	BRD-K67298865	SB-431542	TGF beta receptor inhibitor	TGFBR1, ACVR1C, ACVR1B	TGF beta receptor inhibitor
5668	-0.88	cp	BRD-A31227688	kynuramine	Aryl hydrocarbon receptor activator		Aryl hydrocarbon receptor activator
5669	-0.88	cp	BRD-K49890030	gavestinel	Glutamate receptor antagonist	GLRB	Glutamate receptor antagonist
5670	-0.88	cp	BRD-K72676686	fluvoxamine	Selective serotonin reuptake inhibitor (SSRI)	SLC6A4, CYP2C19	Selective serotonin reuptake inhibitor (SSRI)
5671	-0.88	cp	BRD-K65814004	diphenyleneiodonium	Nitric oxide synthase inhibitor	ALDH1A2, ALDH2, ALDH5A1, ALDH7A1, NOX3, XDH	Nitric oxide synthase inhibitor
5672	-0.88	cp	BRD-K31238592	devazepide	CCK receptor antagonist	CCKAR, CCKBR, GAST	CCK receptor antagonist
5675	-0.88	cp	BRD-K67261995	adipiodone	Contrast agent	ALB	Contrast agent
5677	-0.89	cp	BRD-A73368467	fexofenadine	Histamine receptor antagonist	HRH1	Histamine receptor antagonist
5679	-0.92	cp	BRD-A13084692	troglitazone	Insulin sensitizer	PPARG, ACSL4, AKR1B1, CCL2, CYP3A4, ESRRA, ESRRG, INS, SERPINE1, SLC29A1, TRPM3	Insulin sensitizer, PPAR receptor agonist
5680	-0.92	cp	BRD-K33882852	ZK-93423	Benzodiazepine receptor agonist	GABRA1, GABRA2, GABRA3, GABRA5, GABRB2, GABRG2	Benzodiazepine receptor agonist
5681	-0.92	cp	BRD-A21723284	naltriben	Opioid receptor antagonist	OPRD1, OPRK1, OPRM1	Opioid receptor antagonist
5682	-0.92	cp	BRD-K07117950	imperatorin	CDK inhibitor	ACHE, HTR7	CDK inhibitor
5683	-0.92	cp	BRD-K18909381	CGS-12066B	Serotonin receptor agonist	HTR1B, HTR1A, HTR1D, HTR2A, HTR2B, HTR2C	Serotonin receptor agonist
5684	-0.92	cp	BRD-K17868609	BRL-54443	Serotonin receptor agonist	HTR1E, HTR1F	Serotonin receptor agonist
5685	-0.92	cp	BRD-K40782193	QX-222	Sodium channel blocker		Sodium channel blocker
5686	-0.92	cp	BRD-A66563878	medetomidine	Adrenergic receptor agonist	ADRA2A, ADRA2B, ADRA2C, ADRA1A, ADRA1B, ADRA1D	Adrenergic receptor agonist
5695	-0.95	cp	BRD-K88551539	CAY-10585	HIF modulator	HIF1A	HIF modulator
5696	-0.95	cp	BRD-K33459542	ditolylguanidine	Sigma receptor agonist	GRIN1, GRIN2A, GRIN2B, SIGMAR1	Sigma receptor agonist
5697	-0.95	cp	BRD-K82484965	carmoxirole	Dopamine receptor agonist	DRD2	Dopamine receptor agonist
5698	-0.95	cp	BRD-K38323065	phenacetin	Cyclooxygenase inhibitor	PTGS1	Cyclooxygenase inhibitor
5699	-0.95	cp	BRD-A07000685	hydrocortisone	Glucocorticoid receptor agonist	ANXA1, NOS2, NR3C1, NR3C2	Glucocorticoid receptor agonist
5702	-0.95	cp	BRD-K97764662	PD-173074	FGFR inhibitor	FGFR1, FGFR3, FGFR2, FGFR4, FLT1, FLT4, KDR, PDGFRA, PDGFRB	FGFR inhibitor, VEGFR inhibitor
5703	-0.95	cp	BRD-A36074203	remacemide	Glutamate receptor antagonist	GRIN1	Glutamate receptor antagonist
5704	-0.95	cp	BRD-K76205745	losartan	Angiotensin receptor antagonist	AGTR1	Angiotensin receptor antagonist
5712	-0.99	cp	BRD-A48720949	testosterone	androgen receptor agonist	AR, CYP19A1, CYP2C19, CYP2C8, CYP3A5	androgen receptor agonist
5713	-0.99	cp	BRD-A24514565	warfarin	Vitamin K antagonist	VKORC1, CYP2C19, CYP2C8, CYP4F2	Vitamin K antagonist
5714	-0.99	cp	BRD-K77008974	WYE-354	MTOR inhibitor	MTOR	MTOR inhibitor
5715	-1	cp	BRD-K51485625	ritonavir	HIV protease inhibitor	CYP3A4, CYP1A2, CYP2B6, CYP2C19, CYP3A5, CYP3A7	HIV protease inhibitor
5716	-1.01	cp	BRD-K16444452	ibudilast	Leukotriene receptor antagonist	PDE4A, PDE4B, PDE4C, MIF, PDE10A, PDE3A, PDE4D, TLR4, CYSLTR1, IL1B, IL6, PDE11A, PDE5A	Leukotriene receptor antagonist, Phosphodiesterase inhibitor
5717	-1.01	cp	BRD-K50135270	GBR-12935	Dopamine uptake inhibitor	AGTR1, SLC6A3	Dopamine uptake inhibitor
5720	-1.02	cp	BRD-K89375097	pirenzepine	Acetylcholine receptor antagonist	CHRM1, CHRM2, CHRM3, CHRM4, CHRM5	Acetylcholine receptor antagonist
5721	-1.02	cp	BRD-K60640630	mometasone	Glucocorticoid receptor agonist	NR3C1	Glucocorticoid receptor agonist, Immunosuppressant
5722	-1.02	cp	BRD-K71534238	GW-9508	Free fatty acid receptor agonist	FFAR4, FFAR1	Free fatty acid receptor agonist, G protein-coupled receptor agonist
5723	-1.02	cp	BRD-K55468218	spiperone	Dopamine receptor antagonist	ADRA1A, DRD2, DRD3, DRD4, HTR1A, HTR2A, HTR7, ADRA1B, ADRA1D, DRD1, DRD5, HTR1D, HTR2B, HTR2C, HTR6	Dopamine receptor antagonist
5724	-1.02	cp	BRD-K08703257	3-amino-benzamide	PARP inhibitor	PARP1	PARP inhibitor
5725	-1.02	cp	BRD-K68143200	SA-792541	CDC inhibitor	CASP3, CDC25A, CDC25B	CDC inhibitor
5730	-1.06	cp	BRD-K43236057	piceid	ICAM1 inhibitor	GAA, XDH	ICAM1 inhibitor
5731	-1.06	cp	BRD-K10177585	PSB-11	Adenosine receptor antagonist	ADORA3, ADORA1, ADORA2A	Adenosine receptor antagonist
5732	-1.06	cp	BRD-K18816859	L-694247	Serotonin receptor agonist	HTR1D, HTR1A, HTR1B	Serotonin receptor agonist
5733	-1.06	cp	BRD-K08547377	irinotecan	Topoisomerase inhibitor	TOP1, CYP3A5, TOP1MT	Topoisomerase inhibitor
5734	-1.06	cp	BRD-K64746805	MBCQ	Phosphodiesterase inhibitor	PDE5A	Phosphodiesterase inhibitor
5735	-1.06	cp	BRD-K51223576	AG-99	Tyrosine kinase inhibitor	EGFR	Tyrosine kinase inhibitor
5738	-1.06	cp	BRD-K28912512	nicotinamide	Protein synthesis stimulant	PARP1, AOX1, BST1, CYP2E1, LDHA, SIRT5	Protein synthesis stimulant
5739	-1.06	cp	BRD-K06593056	LE-135	Retinoid receptor agonist	RARB	Retinoid receptor agonist
5744	-1.09	cp	BRD-K34415467	trimethobenzamide	Histamine receptor antagonist	DRD2	Histamine receptor antagonist
5745	-1.09	cp	BRD-K82865713	prostaglandin-b2	cAMP inhibitor		cAMP inhibitor
5746	-1.09	cp	BRD-K69195780	NAN-190	Serotonin receptor agonist	HTR1A, ADRA1A, ADRA1B, ADRA1D, HTR1F	Serotonin receptor agonist
5747	-1.09	cp	BRD-K49671696	ketanserin	Serotonin receptor antagonist	HTR2A, HTR2C, ADRA1A, ADRA1B, ADRA1D, DRD1, DRD5, HTR1A, HTR1B, HTR1D, HTR2B, HTR5A, HTR7, SLC18A1, SLC18A2	Serotonin receptor antagonist
5748	-1.09	cp	BRD-K87919739	tyrphostin-AG-825	Receptor tyrosine protein kinase inhibitor	ERBB2	Receptor tyrosine protein kinase inhibitor
5749	-1.09	cp	BRD-K54210043	NS-1619	Calcium channel activator	KCNMA1, KCNT1, KCNT2, KCNU1	Calcium channel activator
5750	-1.09	cp	BRD-A92670106	tocainide	Sodium channel blocker	SCN5A	Sodium channel blocker
5751	-1.09	cp	BRD-K22193694	dioxybenzone	Topical sunscreen agent		Topical sunscreen agent
5752	-1.09	cp	BRD-K53737926	amitriptyline	Norepinephrine inhibitor	CHRM1, CHRM2, CHRM3, CHRM4, CHRM5, HRH1, HTR6, SLC6A2, SLC6A4, ADRA1A, ADRA1B, ADRA1D, ADRA2A, ADRB1, ADRB2, ADRB3, HRH2, HRH4, HTR1A, HTR1B, HTR1D, HTR2A, HTR2C, HTR7, KCNA1, KCND2, KCND3, KCNQ2, KCNQ3, NTRK1, NTRK2, OPRD1, OPRK1, OPRM1, SIGMAR1	Norepinephrine inhibitor, Norepinephrine reuptake inhibitor, Serotonin receptor antagonist, Serotonin reuptake inhibitor
5754	-1.1	cp	BRD-K74195153	irsogladine	Phosphodiesterase inhibitor	PDE4A	Phosphodiesterase inhibitor
5755	-1.1	cp	BRD-K79145749	dibenzepin	Norepinephrine reuptake inhibitor		Norepinephrine reuptake inhibitor
5760	-1.12	cp	BRD-K50324045	avrainvillamide-analog-6	nucleophosmin inhibitor	NPM1	nucleophosmin inhibitor
5763	-1.13	cp	BRD-K87142802	veliparib	PARP inhibitor	PARP1, PARP2	PARP inhibitor
5764	-1.13	cp	BRD-K30480208	torasemide	Electrolyte reabsorption inhibitor	SLC12A1, CYP2C8, SLC12A2	Electrolyte reabsorption inhibitor, Thromboxane receptor antagonist
5765	-1.13	cp	BRD-K70778732	trazodone	Adrenergic receptor antagonist	HTR2A, HTR2C, SLC6A4, ADRA1A, ADRA2A, HRH1, HTR1A, HTR2B	Adrenergic receptor antagonist, Serotonin receptor antagonist, Serotonin reuptake inhibitor
5766	-1.13	cp	BRD-A02189320	met-leu-phe	-666		-666
5774	-1.16	cp	BRD-A71657825	2-(biphenyl-4-ylsulfonamido)pentanedioic-acid	Matrix metalloprotease inhibitor	MMP13, MMP8, MMP9	Matrix metalloprotease inhibitor
5775	-1.16	cp	BRD-K67868012	PI-103	MTOR inhibitor	PIK3CA, PIK3CG, MTOR, PIK3CB, PIK3CD, PRKDC	MTOR inhibitor, PI3K inhibitor
5776	-1.16	cp	BRD-K60174629	z-prolyl-prolinal	Prolyl endopeptidase inhibitor	PREP	Prolyl endopeptidase inhibitor
5777	-1.16	cp	BRD-K78485176	olmesartan	Angiotensin receptor antagonist	AGTR1	Angiotensin receptor antagonist
5782	-1.16	cp	BRD-K63550407	erythromycin	NFkB pathway inhibitor	CYP3A4, MLNR	NFkB pathway inhibitor
5787	-1.19	cp	BRD-K86301799	dipyridamole	Phosphodiesterase inhibitor	ADA, PDE5A, PDE10A, PDE4A, PDE7B, PDE8A, PDE8B, SLC29A1	Phosphodiesterase inhibitor
5790	-1.2	cp	BRD-K64044582	linoleamide	ACAT inhibitor	SOAT1, SOAT2	ACAT inhibitor
5791	-1.2	cp	BRD-A69960130	bromocriptine	Dopamine receptor agonist	DRD2, ADRA2A, ADRA2B, ADRA2C, DRD1, DRD3, DRD4, DRD5, HTR1A, HTR1B, HTR1D, HTR2A, HTR2B, HTR2C, ADRA1A, ADRA1B, ADRA1D, HTR6, HTR7, PRL	Dopamine receptor agonist
5792	-1.2	cp	BRD-K19136521	indirubin	CDK inhibitor	CDK1, CDK5, CCNE1, CDK2, CDK4, CDK5R1, CDK9, GSK3A, GSK3B, LCK, LRRK1, LRRK2	CDK inhibitor
5800	-1.23	cp	BRD-K41903098	diphenoxylate	Opioid receptor agonist	OPRM1, OPRD1	Opioid receptor agonist
5801	-1.23	cp	BRD-K65910366	KUC103904N	-666		-666
5802	-1.23	cp	BRD-K17349619	HLI-373	MDM inhibitor	MDM2	MDM inhibitor
5803	-1.23	cp	BRD-K12932420	YM-976	Phosphodiesterase inhibitor	PDE4A, PDE4B, PDE4C, PDE4D, TNF	Phosphodiesterase inhibitor
5804	-1.23	cp	BRD-A50684349	fenoldopam	Dopamine receptor agonist	DRD1, ADRA1A, ADRA1B, ADRA1D, ADRA2A, ADRA2B, ADRA2C, DRD4, DRD5	Dopamine receptor agonist
5805	-1.23	cp	BRD-A73581086	ergometrine	Adrenergic receptor agonist	ADRA1A, HTR1E, HTR2A	Adrenergic receptor agonist, Serotonin receptor agonist
5806	-1.23	cp	BRD-A16665823	butoconazole	Bacterial cell wall synthesis inhibitor		Bacterial cell wall synthesis inhibitor
5807	-1.23	cp	BRD-K93645900	tadalafil	Phosphodiesterase inhibitor	PDE5A, PDE11A	Phosphodiesterase inhibitor
5808	-1.23	cp	BRD-K11129031	gemfibrozil	Lipoprotein lipase activator	PPARA, CYP2C8, LPL, SLCO1B1, SLCO1B3, SLCO2B1	Lipoprotein lipase activator
5817	-1.27	cp	BRD-K16485616	mocetinostat	HDAC inhibitor	HDAC1, HDAC2, HDAC3, HDAC11	HDAC inhibitor
5818	-1.27	cp	BRD-K19309090	SR-95639A	Acetylcholine receptor agonist	CHRM1	Acetylcholine receptor agonist
5819	-1.27	cp	BRD-K77771411	moxonidine	Imidazoline receptor agonist	NISCH, ADRA2A, ADRA2B, ADRA2C	Imidazoline receptor agonist
5820	-1.27	cp	BRD-K56115039	BU-226	Imidazoline receptor ligand		Imidazoline receptor ligand
5826	-1.3	cp	BRD-K33106058	cytarabine	Ribonucleotide reductase inhibitor	POLB, POLA1	Ribonucleotide reductase inhibitor
5827	-1.3	cp	BRD-A60070924	alpha-estradiol	Estrogen receptor agonist	ESR1, ESR2, NR1I2, CYP2B6, CYP2C19, CYP2C8, CYP2E1, CYP3A5, CYP3A7, GPER1, KCNMA1	Estrogen receptor agonist
5828	-1.3	cp	BRD-K13926615	vardenafil	Phosphodiesterase inhibitor	PDE5A, CYP2C19, CYP2C8, CYP3A5, PDE6G, PDE6H	Phosphodiesterase inhibitor
5829	-1.3	cp	BRD-A03623303	metoprolol	Adrenergic receptor antagonist	ADRB1, ADRB2	Adrenergic receptor antagonist
5830	-1.3	cp	BRD-K71003802	hippeastrine	Plant alkaloid		Plant alkaloid
5840	-1.34	cp	BRD-K12079898	PD-160170	Neuropeptide receptor antagonist	NPY1R	Neuropeptide receptor antagonist
5841	-1.34	cp	BRD-A34751532	homosalate	HSP inducer		HSP inducer
5842	-1.34	cp	BRD-K24132293	piperlongumine	Glutathione transferase inhibitor		Glutathione transferase inhibitor
5843	-1.34	cp	BRD-K28470988	L-690330	Inositol monophosphatase inhibitor	IMPA1	Inositol monophosphatase inhibitor
5844	-1.35	cp	BRD-K88871508	lisuride	Dopamine receptor agonist	DRD2, HTR2B, HTR2C, ADRA2A, ADRA2B, ADRA2C, DRD1, DRD3, DRD4, DRD5, HTR1A, HTR1B, HTR1D, HTR2A, ADRA1A, HRH1, HTR6	Dopamine receptor agonist
5845	-1.35	cp	BRD-A91008255	bepridil	Calcium channel blocker	ATP1A1, CACNA1A, CACNA1C, CACNA1H, CACNA2D2, CALM1, KCNQ1, KCNQ4, PDE1A, PDE1B, SCN5A, TNNC1	Calcium channel blocker, L-type calcium channel blocker
5846	-1.36	cp	BRD-K05901394	terguride	Dopamine receptor agonist	DRD2, HTR2A, HTR2B, ADRA1A, ADRA2A, ADRA2B, ADRA2C, DRD3, DRD4, HTR1A, HTR1B, HTR1D, HTR2C, PRL	Dopamine receptor agonist, Serotonin receptor antagonist
5847	-1.36	cp	BRD-A45140972	meclocycline	Bacterial 30S ribosomal subunit inhibitor		Bacterial 30S ribosomal subunit inhibitor, Bacterial 50S ribosomal subunit inhibitor
5849	-1.37	cp	BRD-K89125793	tinidazole	Antiprotozoal		Antiprotozoal
5850	-1.37	cp	BRD-K39670393	amthamine	Histamine receptor agonist	HRH2	Histamine receptor agonist
5851	-1.37	cp	BRD-K64514229	toltrazuril	Antiprotozoal		Antiprotozoal
5859	-1.37	cp	BRD-A21858158	praziquantel	Anthelmintic		Anthelmintic
5865	-1.41	cp	BRD-A70731303	avrainvillamide-analog-5	nucleophosmin inhibitor	NPM1	nucleophosmin inhibitor
5866	-1.41	cp	BRD-K44779798	miglitol	Glucosidase inhibitor	GAA, MGAM, GANAB, GANC, SLC5A4	Glucosidase inhibitor
5867	-1.41	cp	BRD-K40578143	GR-79236	Adenosine receptor agonist	ADORA1, ADORA2A	Adenosine receptor agonist
5868	-1.41	cp	BRD-M00539986	formoterol	Adrenergic receptor agonist	ADRB2, CYP2C19	Adrenergic receptor agonist
5869	-1.41	cp	BRD-K04976539	aminogenistein	SRC inhibitor	LCK	SRC inhibitor
5870	-1.41	cp	BRD-K86434416	selegiline	Monoamine oxidase inhibitor	MAOB, MAOA, CYP2B6, CYP2C19	Monoamine oxidase inhibitor
5872	-1.43	cp	BRD-A92537424	danazol	Estrogen receptor antagonist	ESR1, GNRHR, AR, CCL2, CYP2C8, GNRHR2, PGR, TNF	Estrogen receptor antagonist, Progesterone receptor agonist
5873	-1.44	cp	BRD-K54416256	methimazole	Antithyroid	TPO	Antithyroid
5874	-1.44	cp	BRD-U94846492	quinine	Hemozoin biocrystallization inhibitor	KCNN4, ABCB1, CYP2D6, GP9, KCNB2, SLC29A4	Hemozoin biocrystallization inhibitor
5875	-1.44	cp	BRD-A94709349	metaxalone	Muscle relaxant		Muscle relaxant
5876	-1.44	cp	BRD-K34776109	glimepiride	Insulin secretagogue	ABCC8, KCNJ11, KCNJ1	Insulin secretagogue
5877	-1.44	cp	BRD-K65146499	nabumetone	Cyclooxygenase inhibitor	PTGS2, AKR1C3, CYP2B6, CYP2C19, CYP2E1, PTGS1	Cyclooxygenase inhibitor
5880	-1.44	cp	BRD-K80738081	resveratrol	Cytochrome P450 inhibitor	PTGS1, PTGS2, SIRT1, APOA1, BACE1, CSNK2A1, MAOA, NQO2, SCN5A, TXNRD1, TXNRD2, XDH	Cytochrome P450 inhibitor, SIRT activator
5881	-1.45	cp	BRD-A65550283	ginsenoside	Steroid hormone receptor agonist		Steroid hormone receptor agonist
5890	-1.47	cp	BRD-K70976396	cefoxitin	Bacterial cell wall synthesis inhibitor		Bacterial cell wall synthesis inhibitor
5892	-1.48	cp	BRD-K54314721	zolmitriptan	Serotonin receptor agonist	HTR1B, HTR1D, HTR1A, HTR1F, HTR1E	Serotonin receptor agonist
5893	-1.48	cp	BRD-K76568384	PHTPP	Estrogen receptor antagonist	ESR2	Estrogen receptor antagonist
5894	-1.48	cp	BRD-A06390036	hydroquinidine	Antiarrhythmic		Antiarrhythmic
5895	-1.48	cp	BRD-A65440446	cimaterol	Adrenergic receptor agonist		Adrenergic receptor agonist
5898	-1.48	cp	BRD-K50388907	fenofibrate	PPAR receptor agonist	PPARA, APOA1, CYP2C19, CYP2C8, MMP25	PPAR receptor agonist
5900	-1.49	cp	BRD-K75089421	procainamide	Sodium channel blocker	SCN5A, DNMT1	Sodium channel blocker
5903	-1.52	cp	BRD-A50928468	norgestrel	Progesterone receptor agonist	CYP2E1, PGR	Progesterone receptor agonist
5904	-1.52	cp	BRD-K61177364	NBI-27914	CRF receptor antagonist	CRHR1	CRF receptor antagonist
5905	-1.52	cp	BRD-A18917088	estradiol	Contraceptive agent	ESR1, ESR2, NR1I2, CYP2B6, CYP2C19, CYP2C8, CYP2E1, CYP3A5, CYP3A7, GPER1, KCNMA1	Contraceptive agent, Estrogen receptor agonist
5906	-1.52	cp	BRD-K99922388	DPO-1	Potassium channel blocker	KCNA5	Potassium channel blocker
5907	-1.52	cp	BRD-K93080877	Ala-Ala-Phe-CMK	Tripeptidyl peptidase inhibitor	TPP2	Tripeptidyl peptidase inhibitor
5908	-1.52	cp	BRD-A68723818	brompheniramine	Histamine receptor antagonist	HRH1, CHRM1, CHRM2, CHRM3, CHRM4, CHRM5	Histamine receptor antagonist
5909	-1.52	cp	BRD-K95237249	probenecid	Uricosuric blocker	SLC22A6, ABCC1, PANX1, SLC22A11, SLC22A8, SLCO1C1, TRPV2	Uricosuric blocker
5924	-1.55	cp	BRD-K79116891	proxymetacaine	Sodium channel blocker	SCN10A, SCN5A, SCN9A	Sodium channel blocker
5925	-1.56	cp	BRD-K00656370	6-aminochrysene	Transferase inhibitor		Transferase inhibitor
5939	-1.59	cp	BRD-K05464208	JX-401	p38 MAPK inhibitor	MAPK14	p38 MAPK inhibitor
5940	-1.59	cp	BRD-K94920105	DR-2313	PARP inhibitor	PARP1, PARP3	PARP inhibitor
5941	-1.59	cp	BRD-K43290182	Ro-04-6790	Serotonin receptor antagonist	HTR6	Serotonin receptor antagonist
5942	-1.59	cp	BRD-K07237224	moclobemide	Monoamine oxidase inhibitor	MAOA, CYP2C19, MAOB	Monoamine oxidase inhibitor
5944	-1.6	cp	BRD-A65615053	zacopride	Serotonin receptor antagonist	HTR3A, HTR4, HTR3B, HTR5A	Serotonin receptor antagonist
5952	-1.62	cp	BRD-K14200658	syrosingopine	Vesicular monoamine transporter inhibitor	SLC18A2, SLC18A1	Vesicular monoamine transporter inhibitor
5957	-1.63	cp	BRD-K17110974	aristolochic-acid	Phospholipase inhibitor		Phospholipase inhibitor
5961	-1.65	cp	BRD-A42167015	carteolol	Adrenergic receptor antagonist	ADRB1, ADRB2	Adrenergic receptor antagonist
5962	-1.65	cp	BRD-K43405658	tyrphostin-AG-527	Protein tyrosine kinase inhibitor	EGFR	Protein tyrosine kinase inhibitor
5963	-1.66	cp	BRD-K93658967	aloisine	CDK inhibitor	CDK2, CDK5, CDK1, CDK5R1, CFTR, PTK2B, ZAP70	CDK inhibitor, CFTR channel agonist, Glycogen synthase kinase inhibitor
5967	-1.66	cp	BRD-K37289225	clozapine	Dopamine receptor antagonist	DRD2, DRD4, ADRA1A, ADRA1B, CHRM1, DRD1, DRD3, HRH1, HRH4, HTR1A, HTR1B, HTR1D, HTR1E, HTR2A, HTR2C, HTR6, HTR7, ADRA1D, ADRA2A, ADRA2B, ADRA2C, CALY, CHRM2, CHRM3, CHRM4, CHRM5, CYP2C19, DRD5, HTR1F, HTR2B, HTR3A, HTR5A	Dopamine receptor antagonist, Serotonin receptor antagonist
5969	-1.67	cp	BRD-A97674275	ranolazine	Sodium channel blocker	SCN9A, SCN10A, SCN5A, SLC22A2	Sodium channel blocker
5973	-1.68	cp	BRD-A64297288	amlodipine	Calcium channel blocker	CACNA1C, CACNA1D, CACNA2D1, ABCG2, CA1, CACNA1B, CACNA1S, CACNA2D3, CACNB1, CACNB2, SMPD1	Calcium channel blocker
5975	-1.69	cp	BRD-K48300629	zonisamide	Sodium channel blocker	CA1, CA12, CA7, SCN1A, CA10, CA11, CA13, CA14, CA2, CA3, CA4, CA5A, CA5B, CA6, CA8, CA9, CACNA1G, CACNA1H, CACNA1I, MAOA, MAOB, SCN11A, SCN1B, SCN2A, SCN2B, SCN3A, SCN3B, SCN4A, SCN4B, SCN5A, SCN9A	Sodium channel blocker, T-type calcium channel blocker
5980	-1.71	cp	BRD-K90976994	dehydrocholic-acid	Bile acid		Bile acid
5984	-1.72	cp	BRD-K68065987	MK-2206	AKT inhibitor	AKT1, AKT2, AKT3	AKT inhibitor
5985	-1.73	cp	BRD-K01638814	rilmenidine	Adrenergic receptor agonist	NISCH	Adrenergic receptor agonist, Imidazoline receptor agonist
5986	-1.73	cp	BRD-A49046702	SKF-89976A	GABA uptake inhibitor	SLC6A1	GABA uptake inhibitor
5987	-1.73	cp	BRD-A98702003	carbenoxolone	11-beta-HSD1 inhibitor	HSD11B1, GJA1, GJA10, GJA3, GJA4, GJA5, GJA8, GJA9, GJB1, GJB2, GJB3, GJB4, GJB5, GJB6, GJB7, GJC1, GJC2, GJC3, GJD2, GJD3, GJD4, GJE1, PANX1, PANX2, PANX3	11-beta-HSD1 inhibitor
5991	-1.75	cp	BRD-K97158071	droperidol	Dopamine receptor antagonist	DRD2, ADRA1A	Dopamine receptor antagonist
5996	-1.76	cp	BRD-K45435259	SCH-23390	Dopamine receptor antagonist	DRD1, DRD5, HTR2C, KCNJ4, KCNJ6	Dopamine receptor antagonist
5997	-1.76	cp	BRD-K62996583	lidoflazine	Calcium channel blocker	SCN1A, SCN3A, SLC29A1	Calcium channel blocker
5998	-1.76	cp	BRD-K15791587	L-733060	Tachykinin antagonist	TACR1	Tachykinin antagonist
5999	-1.76	cp	BRD-K43468059	byssochlamic-acid	Mycotoxin		Mycotoxin
6006	-1.77	cp	BRD-K18194590	mephentermine	Adrenergic receptor agonist	ADRA1A, ADRA1B, ADRA1D, ADRA2A, ADRA2B, ADRA2C, ADRB1, ADRB2, ADRB3	Adrenergic receptor agonist
6010	-1.8	cp	BRD-K11107424	tiotidine	Histamine receptor antagonist	HRH2	Histamine receptor antagonist
6011	-1.8	cp	BRD-K87158025	benzamil	Sodium channel blocker	PKD2L1, SCNN1A, SCNN1B, SCNN1G, ASIC1, SCNN1D, SLC8A1	Sodium channel blocker
6012	-1.8	cp	BRD-K70327191	benzoxiquine	Anti-infective		Anti-infective
6014	-1.8	cp	BRD-K87226815	cycloserine	Bacterial cell wall synthesis inhibitor	GRIN1	Bacterial cell wall synthesis inhibitor
6021	-1.83	cp	BRD-K44353683	nateglinide	Insulin secretagogue	ABCC8, KCNJ11, CYP3A4, INS, KCNJ10, PPARG	Insulin secretagogue
6022	-1.83	cp	BRD-K02113016	olaparib	PARP inhibitor	PARP1, PARP2, PARP3	PARP inhibitor
6023	-1.83	cp	BRD-K46678324	RHO-kinase-inhibitor-II	Rho associated kinase inhibitor		Rho associated kinase inhibitor
6024	-1.83	cp	BRD-K49049886	CGS-15943	Adenosine receptor antagonist	ADORA1, ADORA2A, ADORA2B, ADORA3	Adenosine receptor antagonist
6025	-1.83	cp	BRD-K31553034	zibotentan	Endothelin receptor antagonist	EDNRA	Endothelin receptor antagonist
6026	-1.83	cp	BRD-A46179541	doxapram	Potassium channel blocker	KCNK3, KCNK9	Potassium channel blocker
6032	-1.87	cp	BRD-K05181084	NGB-2904	Dopamine receptor antagonist	DRD3	Dopamine receptor antagonist
6033	-1.87	cp	BRD-K92758126	gibberellic-acid	NFkB pathway inhibitor	AADACL2	NFkB pathway inhibitor
6038	-1.87	cp	BRD-A70083328	secnidazole	Acetylcholinesterase inhibitor		Acetylcholinesterase inhibitor, Microtubule inhibitor, Antiprotozoal
6044	-1.9	cp	BRD-K59037100	oxybenzone	Lipase inhibitor	LIPE	Lipase inhibitor
6045	-1.9	cp	BRD-K14920963	erythrosine	Coloring agent		Coloring agent
6049	-1.91	cp	BRD-K73589401	corticosterone	mineralocorticoid receptor agonist	HSD11B1, NR3C2, NCOA1	mineralocorticoid receptor agonist
6056	-1.94	cp	BRD-K04412738	tramadol	Norepinephrine reuptake inhibitor	OPRM1, SLC6A2, SLC6A4, CHRFAM7A, CHRM3, CYP2B6, GRIN3A, HTR2C, OPRD1, OPRK1	Norepinephrine reuptake inhibitor, Opioid receptor agonist, Serotonin reuptake inhibitor
6057	-1.94	cp	BRD-K10467831	tibolone	Androgen receptor agonist	AR, ESR1, PGR, STS	Androgen receptor agonist, Estrogen receptor agonist, Progesterone receptor agonist
6058	-1.94	cp	BRD-K99447003	enalaprilat	ACE inhibitor	ACE	ACE inhibitor
6063	-1.94	cp	BRD-K97061094	azacyclonol	Histamine receptor antagonist	HRH1	Histamine receptor antagonist
6071	-1.97	cp	BRD-A16444946	acarbose	Glucosidase inhibitor	GAA, MGAM, AMY2A, SI	Glucosidase inhibitor
6072	-1.97	cp	BRD-K28143534	cyproheptadine	Histamine receptor antagonist	HRH1, ADRA1A, ADRA1B, ADRA1D, CHRM1, CHRM2, CHRM3, HTR2A, HTR2B, HTR2C, HTR6, HTR7	Histamine receptor antagonist
6073	-1.97	cp	BRD-K67831364	ZM-323881	VEGFR inhibitor	KDR	VEGFR inhibitor
6074	-1.97	cp	BRD-K67277431	picotamide	Thromboxane receptor antagonist	TBXA2R, TBXAS1	Thromboxane receptor antagonist, Thromboxane synthase inhibitor
6075	-1.97	cp	BRD-A53131506	epitestosterone	Inactive testosterone analog	AKR1C1, AKR1C2, AR	Inactive testosterone analog
6080	-2	cp	BRD-A49906757	scopolamine	Acetylcholine receptor antagonist	CHRM2, CHRM1, CHRM3, CHRM4, CHRM5, SI	Acetylcholine receptor antagonist
6081	-2	cp	BRD-A75478957	PD-166793	Metalloproteinase inhibitor	MMP13, MMP2, MMP3	Metalloproteinase inhibitor, Collagenase inhibitor
6084	-2.01	cp	BRD-K70505054	ranitidine	Histamine receptor antagonist	HRH2, SLC22A2	Histamine receptor antagonist
6085	-2.01	cp	BRD-K60511616	pravastatin	HMGCR inhibitor	HMGCR, SLCO1B1	HMGCR inhibitor
6086	-2.01	cp	BRD-K68095457	palmitoylethanolamide	Cannabinoid receptor agonist	CNR2, GPR119, GPR55	Cannabinoid receptor agonist
6087	-2.01	cp	BRD-K10843433	phenylbutazone	Cyclooxygenase inhibitor	PTGS2, PTGS1, PTGIS	Cyclooxygenase inhibitor, Prostanoid receptor antagonist
6088	-2.01	cp	BRD-K03384561	roquinimex	Angiogenesis inhibitor		Angiogenesis inhibitor, TNF production inhibitor
6089	-2.01	cp	BRD-A38898897	GW-311616	Leukocyte elastase inhibitor	ELANE	Leukocyte elastase inhibitor
6090	-2.01	cp	BRD-K00662280	CL-218872	GABA receptor agonist	GABRA1, GABRA2, GABRA3, GABRA5, GABRB2, GABRG2	GABA receptor agonist
6091	-2.01	cp	BRD-K74765201	tomelukast	Leukotriene receptor antagonist	CYSLTR1	Leukotriene receptor antagonist
6092	-2.01	cp	BRD-K98490050	amsacrine	Topoisomerase inhibitor	TOP2A, KCNH2	Topoisomerase inhibitor
6093	-2.01	cp	BRD-A56675431	altizide	Thiazide diuretic		Thiazide diuretic
6095	-2.01	cp	BRD-K93034159	cladribine	Adenosine deaminase inhibitor	ADA, PNP, POLA1, POLE, POLE2, POLE3, POLE4, RRM1, RRM2, RRM2B	Adenosine deaminase inhibitor, Ribonucleoside reductase inhibitor
6096	-2.01	cp	BRD-K27721098	clopidogrel	Purinergic receptor antagonist	P2RY12, CYP2B6, CYP2C19, CYP3A5	Purinergic receptor antagonist
6097	-2.02	cp	BRD-K67100011	pivmecillinam	Bacterial cell wall synthesis inhibitor		Bacterial cell wall synthesis inhibitor
6099	-2.04	cp	BRD-K52080565	rilmenidine	Imidazoline receptor agonist	NISCH	Imidazoline receptor agonist
6100	-2.04	cp	BRD-A45499626	UBP-302	Glutamate receptor antagonist	GRIK1	Glutamate receptor antagonist
6101	-2.04	cp	BRD-K36009368	NNC-63-0532	Opioid receptor agonist	OPRL1	Opioid receptor agonist
6102	-2.04	cp	BRD-K52219182	BRD-K52219182	Phosphodiesterase inhibitor		Phosphodiesterase inhibitor
6103	-2.04	cp	BRD-A44008656	doxylamine	Histamine receptor antagonist	HRH1, CHRM1	Histamine receptor antagonist
6107	-2.07	cp	BRD-A16694057	bisphenol-a	PPAR receptor antagonist	AR, ESR2, ESRRG, PPARG	PPAR receptor antagonist
6114	-2.08	cp	BRD-K04993501	cefixime	Bacterial cell wall synthesis inhibitor		Bacterial cell wall synthesis inhibitor
6115	-2.08	cp	BRD-K12260308	xanthoxyline	Antifungal		Antifungal
6116	-2.08	cp	BRD-K87510569	RS-504393	CC chemokine receptor antagonist	CCR2, CCL2	CC chemokine receptor antagonist
6120	-2.11	cp	BRD-K65331431	retinyl	vitamin analog		vitamin analog
6121	-2.11	cp	BRD-A22707317	SB-205384	GABA receptor modulator	GABRA3, GABRA5, GABRA6	GABA receptor modulator
6133	-2.15	cp	BRD-K49668410	clarithromycin	Bacterial 50S ribosomal subunit inhibitor	CYP2C19, CYP3A4, CYP3A5, CYP3A7	Bacterial 50S ribosomal subunit inhibitor
6134	-2.15	cp	BRD-A37817666	picrotoxin	GABA receptor antagonist	GABRA1, GLRA2, GLRA3, GABRR1, GLRA1, GLRB, HTR3A, HTR3B	GABA receptor antagonist
6140	-2.18	cp	BRD-K22947005	dexbrompheniramine	Histamine receptor antagonist	HRH1	Histamine receptor antagonist
6155	-2.22	cp	BRD-K49372556	mofezolac	Cyclooxygenase inhibitor		Cyclooxygenase inhibitor
6158	-2.22	cp	BRD-A44090213	indoprofen	Cyclooxygenase inhibitor	PTGS1, PTGS2, CXCR1, CXCR2	Cyclooxygenase inhibitor, Prostanoid receptor antagonist
6164	-2.26	cp	BRD-A27489425	rolitetracycline	Bacterial 30S ribosomal subunit inhibitor		Bacterial 30S ribosomal subunit inhibitor
6165	-2.26	cp	BRD-K09764130	mead-ethanolamide	Cannabinoid receptor agonist		Cannabinoid receptor agonist
6166	-2.26	cp	BRD-K79124250	ioxaglic-acid	Radiopaque medium		Radiopaque medium
6173	-2.28	cp	BRD-K47192521	icosapent	Platelet aggregation inhibitor	PTGS1, PTGS2, ACSL3, ACSL4, FADS1, FFAR1, PPARD, PPARG, SLC8A1, TRPV1	Platelet aggregation inhibitor
6175	-2.29	cp	BRD-K24201553	SB-269970	Serotonin receptor antagonist	HTR7	Serotonin receptor antagonist
6176	-2.29	cp	BRD-A14798026	mestranol	Estrogen receptor agonist	ESR1	Estrogen receptor agonist
6177	-2.29	cp	BRD-K28806945	L-750667	Dopamine receptor antagonist	DRD4	Dopamine receptor antagonist
6195	-2.33	cp	BRD-A32164164	methyllycaconitine	Acetylcholine receptor antagonist	CHRNA7	Acetylcholine receptor antagonist
6196	-2.33	cp	BRD-A61793559	metolazone	Carbonic anhydrase inhibitor	SLC12A3, CA2, CA7	Carbonic anhydrase inhibitor
6197	-2.33	cp	BRD-K65417056	meprylcaine	Local anesthetic		Local anesthetic
6205	-2.36	cp	BRD-A25569250	KI-16425	Lysophosphatidic acid receptor antagonist	LPAR1, LPAR3	Lysophosphatidic acid receptor antagonist
6206	-2.36	cp	BRD-K74430258	1,2-dichlorobenzene	Hepatotoxicant		Hepatotoxicant, Organic compound
6208	-2.36	cp	BRD-K53561341	KIN001-220	Aurora kinase inhibitor	AURKA	Aurora kinase inhibitor
6212	-2.38	cp	BRD-A92585442	RU-28318	Cytochrome P450 inhibitor	NR3C2	Cytochrome P450 inhibitor
6216	-2.4	cp	BRD-K78431006	crizotinib	ALK inhibitor	ALK, MET, CYP2B6, CYP3A5, MST1R, ROS1	ALK inhibitor
6217	-2.4	cp	BRD-K90574421	ipsapirone	Serotonin receptor agonist	HTR1A	Serotonin receptor agonist
6218	-2.4	cp	BRD-A98299281	velnacrine	cholinesterase inhibitor	ACHE	cholinesterase inhibitor
6225	-2.43	cp	BRD-K02275692	cefotiam	Bacterial cell wall synthesis inhibitor		Bacterial cell wall synthesis inhibitor
6226	-2.44	cp	BRD-K34508425	KUC103898N	-666		-666
6230	-2.45	cp	BRD-K81209159	herniarin	Acetylcholinesterase inhibitor	ACHE, CA1, CA12, CA14, CA4, CA6, CA9	Acetylcholinesterase inhibitor
6231	-2.45	cp	BRD-K28307902	flutamide	Androgen receptor antagonist	AR, AHR, CYP2C19	Androgen receptor antagonist
6242	-2.47	cp	BRD-K46435977	valaciclovir	DNA polymerase inhibitor		DNA polymerase inhibitor
6243	-2.47	cp	BRD-A84389633	tropanyl-3,5-dimethylbenzoate	Serotonin receptor antagonist		Serotonin receptor antagonist
6244	-2.47	cp	BRD-A09161221	nomilin	HSP inhibitor		HSP inhibitor
6250	-2.47	cp	BRD-K68407802	KIN001-055	EGFR inhibitor	EGFR, JAK3	EGFR inhibitor, JAK inhibitor, Leukotriene inhibitor, Mediator release inhibitor
6251	-2.47	cp	BRD-K15592317	CP466722	ATM kinase inhibitor	ATM	ATM kinase inhibitor
6255	-2.49	cp	BRD-A83431637	resmethrin	Cytochrome P450 inhibitor		Cytochrome P450 inhibitor
6270	-2.56	cp	BRD-K00627859	tubastatin-a	HDAC inhibitor	HDAC6	HDAC inhibitor
6271	-2.57	cp	BRD-K66175015	afatinib	EGFR inhibitor	EGFR, ERBB2, ERBB4	EGFR inhibitor
6272	-2.59	cp	BRD-A82096673	KU-C103428N	CDC inhibitor	NFE2	CDC inhibitor, Rho associated kinase inhibitor
6275	-2.6	cp	BRD-A02759312	betaxolol	Adrenergic receptor antagonist	ADRB1, ADRB2	Adrenergic receptor antagonist
6277	-2.61	cp	BRD-K01902415	pirinixic-acid	PPAR receptor agonist	PPARA	PPAR receptor agonist
6278	-2.61	cp	BRD-K06159959	CCMQ	Inhibitor of the binding of homoquinolinic acid to non-NMDA sensitive sites		Inhibitor of the binding of homoquinolinic acid to non-NMDA sensitive sites
6279	-2.61	cp	BRD-A05186015	bupropion	Dopamine uptake inhibitor	SLC6A2, SLC6A3, CHRNA3, CYP2B6	Dopamine uptake inhibitor
6290	-2.64	cp	BRD-A59808129	guggulsterone	Cholesterol inhibitor	NR1H4, PGR, AR, ESR1, IKBKB, NR1I2, NR3C1, NR3C2	Cholesterol inhibitor, Estrogen receptor agonist, FXR antagonist, IKK inhibitor, Pregnane X receptor agonist, Progesterone receptor agonist
6291	-2.64	cp	BRD-K75699339	rizatriptan	Serotonin receptor agonist	HTR1D, HTR1B, HTR1F, HTR1A, HTR1E	Serotonin receptor agonist
6292	-2.64	cp	BRD-K68867920	quetiapine	Dopamine receptor antagonist	DRD2, HTR1A, HTR2A, DRD1, HRH1, HTR1D, HTR1E, ADRA1A, ADRA1B, ADRA1D, ADRA2A, ADRA2B, ADRA2C, CHRM1, CHRM2, CHRM3, CHRM4, CHRM5, DRD3, DRD4, DRD5, HTR1B, HTR1F, HTR2C, HTR3A, HTR6, HTR7, SLC6A2	Dopamine receptor antagonist, Serotonin receptor antagonist
6293	-2.68	cp	BRD-K34441861	moexipril	ACE inhibitor	ACE, ACE2	ACE inhibitor
6294	-2.68	cp	BRD-K59469039	AG-879	Angiogenesis inhibitor	ERBB2, KDR, NTRK1	Angiogenesis inhibitor, Tyrosine kinase inhibitor, VEGFR inhibitor
6307	-2.71	cp	BRD-A35108200	dexamethasone	Glucocorticoid receptor agonist	ANXA1, CYP3A4, CYP3A5, NOS2, NR0B1, NR3C1, NR3C2	Glucocorticoid receptor agonist
6316	-2.75	cp	BRD-A36630025	SN-38	Topoisomerase inhibitor	TOP1	Topoisomerase inhibitor
6320	-2.78	cp	BRD-K40990712	hexamethyleneamiloride	Sodium/hydrogen antiport inhibitor	GNRHR, ADRA2A, GNRH1, PLAU, SLC9A1	Sodium/hydrogen antiport inhibitor
6321	-2.78	cp	BRD-K09416995	lovastatin	HMGCR inhibitor	HMGCR, CYP3A5, HDAC2, ITGAL, NR1I2	HMGCR inhibitor
6330	-2.82	cp	BRD-K71731651	PNU-120596	Acetylcholine receptor agonist	CHRNA7	Acetylcholine receptor agonist
6335	-2.84	cp	BRD-K15933101	ropinirole	Dopamine receptor agonist	DRD2, DRD3, ADRA2A, ADRA2B, ADRA2C, DRD1, DRD4, DRD5, HTR1A, HTR1B, HTR1D, HTR2A, HTR2B, HTR2C	Dopamine receptor agonist
6336	-2.85	cp	BRD-K15409150	penfluridol	T-type calcium channel blocker	CACNA1G, DRD1, DRD2	T-type calcium channel blocker
6337	-2.85	cp	BRD-A94413429	NTNCB	Neuropeptide receptor antagonist	NPY5R	Neuropeptide receptor antagonist
6338	-2.85	cp	BRD-A40639672	ketorolac	Cyclooxygenase inhibitor	PTGS1, PTGS2	Cyclooxygenase inhibitor
6340	-2.85	cp	BRD-K71289571	zafirlukast	Leukotriene receptor antagonist	CYSLTR1, CYSLTR2	Leukotriene receptor antagonist
6341	-2.85	cp	BRD-A69512159	carbidopa	Aromatic L-amino acid decarboxylase inhibitor	DDC	Aromatic L-amino acid decarboxylase inhibitor
6349	-2.89	cp	BRD-A09094913	strychnine	Acetylcholine receptor antagonist	GLRA1, CHRM1, CHRM2, CHRM3, CHRM4, CHRM5, CHRNA10, CHRNA9, GLRA2, GLRA3, GLRB	Acetylcholine receptor antagonist
6353	-2.92	cp	BRD-A29437505	RWJ-21757	TLR agonist	TLR7	TLR agonist
6354	-2.92	cp	BRD-K20714604	RS-56812	Serotonin receptor partial agonist	HTR3A	Serotonin receptor partial agonist
6355	-2.92	cp	BRD-K96862998	pirfenidone	TGF beta receptor inhibitor	TNF, FURIN, MAPK14, TNFRSF1A	TGF beta receptor inhibitor
6356	-2.92	cp	BRD-K32292990	CGP-53353	EGFR inhibitor	EGFR, PRKCB	EGFR inhibitor, PKC inhibitor
6358	-2.92	cp	BRD-K50398167	meclofenamic-acid	Cyclooxygenase inhibitor	PTGS1, PTGS2, ALOX5, CNR1, KCNQ2, KCNQ3	Cyclooxygenase inhibitor, Prostanoid receptor antagonist
6359	-2.93	cp	BRD-K54759182	dosulepin	Norepinephrine reuptake inhibitor	SLC6A2, SLC6A4, CHRM1, CHRM2, CHRM3, CHRM4, CHRM5, CYP2C19, HRH1	Norepinephrine reuptake inhibitor, Tricyclic antidepressant, Serotonin reuptake inhibitor
6367	-2.96	cp	BRD-K92428232	GSK-461364	PLK inhibitor	PLK1	PLK inhibitor
6374	-3	cp	BRD-K30197592	5-methoxytryptamine	Serotonin receptor agonist	HTR2A, HTR6, HTR1B, HTR1D, HTR1E, HTR1F, HTR2C, HTR4, HTR7, TRPM8	Serotonin receptor agonist
6375	-3	cp	BRD-K37691127	hinokitiol	Tyrosinase inhibitor	TYR	Tyrosinase inhibitor
6389	-3.07	cp	BRD-K32610195	androstenedione	Cytochrome P450 inhibitor	AKR1C3, HSD17B1, HSD3B1	Cytochrome P450 inhibitor
6390	-3.07	cp	BRD-A13188892	doxazosin	Adrenergic receptor antagonist	ADRA1D, ADRA1A, ADRA1B, CYP2C19, KCNH2, KCNH6, KCNH7	Adrenergic receptor antagonist
6394	-3.09	cp	BRD-K08806317	timolol	Adrenergic receptor antagonist	ADRB2, ADRB1	Adrenergic receptor antagonist
6395	-3.1	cp	BRD-K24656285	farnesol	FXR agonist	MAOB, MVK, NR1H4	FXR agonist, Monoamine oxidase inhibitor, NFkB pathway activator, PPAR receptor agonist
6396	-3.1	cp	BRD-A52172093	VU-0413807-2	Calcium channel blocker	CACNA1G, CACNA1H, CACNA1I	Calcium channel blocker
6397	-3.1	cp	BRD-K54708045	nTZDpa	PPAR receptor agonist	PPARG	PPAR receptor agonist
6400	-3.13	cp	BRD-A04706586	bucladesine	Adenosine receptor agonist	PRKACA	Adenosine receptor agonist, cAMP stimulant
6404	-3.14	cp	BRD-U44618005	WH-4023	SRC inhibitor	ABL1, LCK, SRC	SRC inhibitor
6405	-3.14	cp	BRD-K40619305	larixinic-acid	Compound that interacts with metal centers		Compound that interacts with metal centers
6406	-3.14	cp	BRD-K18250272	propoxycaine	Local anesthetic		Local anesthetic
6416	-3.17	cp	BRD-K09436313	prostaglandin	Prostanoid receptor antagonist	AKR1C3, PTGDR, PTGDR2, PTGER1, PTGER2, PTGER4, PTGFR	Prostanoid receptor antagonist
6422	-3.21	cp	BRD-K68246049	TTNPB	Retinoid receptor agonist	RARB, RARA, RARG	Retinoid receptor agonist
6426	-3.22	cp	BRD-A33447119	oxfendazole	Anthelmintic		Anthelmintic
6427	-3.22	cp	BRD-A42571354	cetirizine	Histamine receptor antagonist	HRH1	Histamine receptor antagonist
6430	-3.24	cp	BRD-K20287671	SU-4312	PDGFR receptor inhibitor	KDR, PDGFRB	PDGFR receptor inhibitor, Tyrosine kinase inhibitor, VEGFR inhibitor
6440	-3.28	cp	BRD-K42221274	NNC-711	GAT inhibitor	SLC6A1, SIGMAR1	GAT inhibitor
6448	-3.31	cp	BRD-A26002865	verrucarin-a	Protein synthesis inhibitor		Protein synthesis inhibitor
6449	-3.31	cp	BRD-K62374253	rufloxacin	Bacterial DNA gyrase inhibitor		Bacterial DNA gyrase inhibitor
6450	-3.31	cp	BRD-K99063460	didanosine	Nucleoside reverse transcriptase inhibitor	PNP	Nucleoside reverse transcriptase inhibitor
6452	-3.31	cp	BRD-K05977355	fluconazole	Sterol demethylase inhibitor	CYP3A5, CYP3A7	Sterol demethylase inhibitor
6457	-3.35	cp	BRD-K14807180	SB-221284	Serotonin receptor antagonist	HTR2B, HTR2C, HTR2A	Serotonin receptor antagonist
6458	-3.35	cp	BRD-K74913225	brinzolamide	Carbonic anhydrase inhibitor	CA2, CA1, CA7, CA12, CA14, CA4, CA5A, CYP2B6, CYP2C8	Carbonic anhydrase inhibitor
6459	-3.35	cp	BRD-A51714012	venlafaxine	Adrenergic inhibitor	SLC6A2, SLC6A4, CYP2C19, SLC6A3	Adrenergic inhibitor, Norepinephrine reuptake inhibitor, Serotonin reuptake inhibitor
6460	-3.36	cp	BRD-K41170226	deoxycholic-acid	G protein-coupled receptor agonist	GPBAR1, EFTUD1, FPR1	G protein-coupled receptor agonist, Biliverdin reductase A activator, Unidentified pharmacological activity
6466	-3.38	cp	BRD-K41410256	balsalazide	Cyclooxygenase inhibitor	PTGS1, PTGS2, ALOX5, PPARG	Cyclooxygenase inhibitor
6471	-3.45	cp	BRD-A02990301	lofexidine	Adrenergic receptor agonist	ADRA2A	Adrenergic receptor agonist
6476	-3.46	cp	BRD-K74763371	bosentan	Endothelin receptor antagonist	EDNRB, EDNRA, ABCB1, CYP2C19, CYP3A4	Endothelin receptor antagonist
6479	-3.49	cp	BRD-A77118605	BML-ST330	Phospholipase inhibitor		Phospholipase inhibitor
6480	-3.5	cp	BRD-A81866333	CGS-21680	Adenosine receptor agonist	ADORA2A, ADORA1, ADORA2B, ADORA3	Adenosine receptor agonist
6484	-3.51	cp	BRD-A83855350	naltrexone	Opioid receptor antagonist	OPRK1, OPRM1, OPRD1, SIGMAR1	Opioid receptor antagonist
6488	-3.55	cp	BRD-A00100033	nifurtimox	DNA inhibitor		DNA inhibitor
6491	-3.56	cp	BRD-K67860401	AR-A014418	Glycogen synthase kinase inhibitor	GSK3B	Glycogen synthase kinase inhibitor
6493	-3.57	cp	BRD-K28578425	cilostamide	Phosphodiesterase inhibitor	PDE3A, PDE3B	Phosphodiesterase inhibitor
6496	-3.59	cp	BRD-A15034104	bergenin	Interleukin inhibitor	PTPN1	Interleukin inhibitor
6497	-3.59	cp	BRD-K04887706	AKT-inhibitor-1-2	AKT inhibitor	AKT1, AKT2, AKT3	AKT inhibitor
6501	-3.62	cp	BRD-K14643723	4-(2-Amino-ethyl)-benzenesulfonamide	carbonic anhydrase inhibitor	CA2, CA1, CA9, CA12, CA14, CA4	carbonic anhydrase inhibitor
6502	-3.63	cp	BRD-A92630576	trimebutine	Opioid receptor agonist	CHRM1, CHRM2, CHRM3, CHRM4	Opioid receptor agonist
6522	-3.76	cp	BRD-K96740444	itopride	Dopamine receptor antagonist	DRD2, ACHE, CHRM3	Dopamine receptor antagonist
6524	-3.76	cp	BRD-A29485665	bicalutamide	Androgen receptor antagonist	AR, CYP2C19	Androgen receptor antagonist
6527	-3.79	cp	BRD-A84702196	penicillin	Bacterial cell wall synthesis inhibitor		Bacterial cell wall synthesis inhibitor
6528	-3.8	cp	BRD-K55677650	CO-101244	Ionotropic glutamate receptor antagonist	GRIN2B	Ionotropic glutamate receptor antagonist
6530	-3.81	cp	BRD-K32906660	bis-tyrphostin	EGFR inhibitor	DNM1, EGFR	EGFR inhibitor
6531	-3.81	cp	BRD-A01593789	chlormadinone	5-alpha reductase inhibitor	PGR	5-alpha reductase inhibitor, Progesterone receptor agonist
6533	-3.84	cp	BRD-K06467078	corynanthine	Adrenergic receptor antagonist		Adrenergic receptor antagonist
6537	-3.84	cp	BRD-K94294671	OSI-027	MTOR inhibitor	MTOR	MTOR inhibitor
6541	-3.87	cp	BRD-K51476772	ST-638	Tyrosine kinase inhibitor		Tyrosine kinase inhibitor
6545	-3.88	cp	BRD-K89930444	AG-592	Tyrosine kinase inhibitor		Tyrosine kinase inhibitor
6546	-3.89	cp	BRD-A03216249	mepivacaine	Potassium channel blocker	SCN10A, SCN9A	Potassium channel blocker, Sodium channel blocker
6549	-3.89	cp	BRD-A23072235	pheniramine	Histamine receptor antagonist	HRH1	Histamine receptor antagonist
6550	-3.9	cp	BRD-K99451608	lopinavir	HIV protease inhibitor		HIV protease inhibitor
6555	-3.95	cp	BRD-K23383398	T-0901317	LXR agonist	NR1H3, NR1H2, ABCA1, NCOA1, NCOA2, NR1I2, RORA, RORC, RXRB	LXR agonist, ABC transporter expression enhancer, ROR inverse agonist
6556	-3.95	cp	BRD-K02953697	naringin	Cytochrome P450 inhibitor	SLCO1A2	Cytochrome P450 inhibitor
6558	-3.96	cp	BRD-A65767837	hydrocortisone	Glucocorticoid receptor agonist	ANXA1, NOS2, NR3C1, NR3C2	Glucocorticoid receptor agonist
6568	-4.01	cp	BRD-A43082555	loxoprofen	Cyclooxygenase inhibitor	PTGS2	Cyclooxygenase inhibitor, Prostanoid receptor antagonist
6569	-4.02	cp	BRD-K26373640	IKK-2-inhibitor	IKK inhibitor	IKBKB	IKK inhibitor, SYK inhibitor
6570	-4.02	cp	BRD-K23875128	RHO-kinase-inhibitor-III[rockout]	Rho associated kinase inhibitor	IMPDH2, ROCK1	Rho associated kinase inhibitor
6573	-4.04	cp	BRD-K66788707	fludarabine	DNA synthesis inhibitor	ADA, DCK, POLA1, RRM1, RRM2	DNA synthesis inhibitor, DNA repair enzyme inhibitor, Purine antagonist
6574	-4.05	cp	BRD-K24859147	KIN001-242	Protein kinase inhibitor	RPS6KA3	Protein kinase inhibitor
6575	-4.05	cp	BRD-K76810206	nicergoline	Adrenergic receptor antagonist	ADRA1A	Adrenergic receptor antagonist
6577	-4.07	cp	BRD-K35240538	methylprednisolone	Glucocorticoid receptor agonist	NR3C1	Glucocorticoid receptor agonist
6581	-4.1	cp	BRD-K93441486	diphemanil	Acetylcholine receptor antagonist	CHRM3	Acetylcholine receptor antagonist
6583	-4.11	cp	BRD-K96084870	DMBI	PDGFR receptor inhibitor	PDGFRB	PDGFR receptor inhibitor, VEGFR inhibitor
6586	-4.12	cp	BRD-A68281735	REV-5901	Leukotriene receptor antagonist	ALOX5	Leukotriene receptor antagonist, Lipoxygenase inhibitor
6594	-4.17	cp	BRD-A01145011	zebularine	DNA methyltransferase inhibitor	CDA, DNMT1	DNA methyltransferase inhibitor
6600	-4.21	cp	BRD-K91290917	amodiaquine	Histamine receptor agonist	HNMT, CYP2C8	Histamine receptor agonist
6602	-4.24	cp	BRD-K82143716	flucytosine	Antifungal	DNMT1	Antifungal
6604	-4.26	cp	BRD-K60923938	veratridine	Sodium channel activator	SCN1A, SCN3A, SCN8A, SCN9A	Sodium channel activator
6609	-4.3	cp	BRD-K70883034	nimetazepam	GABA receptor agonist	GABRA1, GABRA2, GABRA3, GABRA5	GABA receptor agonist
6617	-4.33	cp	BRD-K03842655	penitrem-a	Potassium channel blocker	KCNMA1	Potassium channel blocker
6618	-4.34	cp	BRD-K33572481	taurodeoxycholic-acid	Bile acid		Bile acid
6622	-4.35	cp	BRD-K25875056	SC-9	Protein tyrosine kinase activator		Protein tyrosine kinase activator
6625	-4.37	cp	BRD-K78692225	leflunomide	Dihydroorotate dehydrogenase inhibitor	DHODH, AHR, CYP2C19, JAK3, PTK2B, STAT6	Dihydroorotate dehydrogenase inhibitor, PDGFR receptor inhibitor
6627	-4.38	cp	BRD-K85119730	tolbutamide	ATP channel blocker	ABCC8, CYP2B6, CYP2C19, CYP2C8, KCNJ1, KCNJ11, KCNJ8	ATP channel blocker
6631	-4.42	cp	BRD-A85025557	NCS-382	GABA receptor antagonist	GABBR1, GABBR2, SLC52A2	GABA receptor antagonist
6637	-4.49	cp	BRD-K62736196	guanabenz	-666	ADRA2A, ADRA2B, ADRA2C	-666
6641	-4.51	cp	BRD-A79981887	midodrine	Adrenergic receptor agonist	ADRA1A, ADRA1B, ADRA1D	Adrenergic receptor agonist
6647	-4.55	cp	BRD-K21971034	OM-137	Aurora kinase inhibitor		Aurora kinase inhibitor
6649	-4.57	cp	BRD-K51290057	SA-792709	Retinoid receptor agonist	RARA, RARB	Retinoid receptor agonist
6654	-4.58	cp	BRD-K72222507	quinapril	ACE inhibitor	ACE	ACE inhibitor
6658	-4.59	cp	BRD-K89402695	L-655240	Thromboxane receptor antagonist	PTGES	Thromboxane receptor antagonist
6659	-4.61	cp	BRD-K19352500	prochlorperazine	Dopamine receptor antagonist	DRD2, DRD1, DRD3, DRD4	Dopamine receptor antagonist
6660	-4.62	cp	BRD-K26573499	DMAB-anabaseine	Adrenergic receptor agonist	CHRNA7	Adrenergic receptor agonist
6662	-4.63	cp	BRD-A94793051	gestrinone	Progesterone receptor antagonist	PGR, AR, ESR1	Progesterone receptor antagonist
6663	-4.65	cp	BRD-A49358627	ciprofibrate	PPAR receptor agonist	PPARA, LPL	PPAR receptor agonist
6670	-4.71	cp	BRD-K99291625	SB-203580	p38 MAPK inhibitor	MAPK14, MAPK1, MAPK11, AKT1, ALOX5, CHEK1, CYP2D6, CYP3A4, GAK, GSK3B, LCK, MAPK10, MAPK12, MAPK8, MAPK9, PRKCA, RAF1, RIPK2, ROCK1, RPS6KB1, SGK1, SRC, TNF	p38 MAPK inhibitor
6674	-4.76	cp	BRD-K63606607	bufalin	ATPase inhibitor	ATP1A1	ATPase inhibitor
6675	-4.76	cp	BRD-K19525698	ozagrel	Thromboxane synthase inhibitor	TBXAS1	Thromboxane synthase inhibitor
6676	-4.76	cp	BRD-K90027355	spironolactone	Mineralocorticoid receptor antagonist	NR3C2, AR, CACNA1A, CACNA1B, CACNA1C, CACNA1D, CACNA1F, CACNA1G, CACNA1H, CACNA1I, CACNA1S, CACNA2D1, CACNA2D2, CACNA2D3, CACNB1, CACNB2, CACNB3, CACNB4, CACNG1, CYP11B2, KCNA5, KCND3, NR3C1, PGR, SCNN1A, SHBG	Mineralocorticoid receptor antagonist
6688	-4.83	cp	BRD-A54596827	solifenacin	Acetylcholine receptor antagonist	CHRM3, CHRM1, CHRM2, CHRM4, CHRM5	Acetylcholine receptor antagonist
6690	-4.89	cp	BRD-K82381502	acetylcholine	Acetylcholine receptor agonist	ACHE, CHRM1, CHRM2, CHRM3, CHRM4, CHRM5, CHRNA2	Acetylcholine receptor agonist
6693	-4.93	cp	BRD-K10466330	AVA	Nucleophosmin inhibitor		Nucleophosmin inhibitor
6694	-4.93	cp	BRD-A51182606	chloramphenicol	Protein synthesis inhibitor	CD55, CYP2C19	Protein synthesis inhibitor, Bacterial 50S ribosomal subunit inhibitor
6695	-4.93	cp	BRD-A47633927	NPC-15199	ICAM1 antagonist	ICAM1, PPARG	ICAM1 antagonist
6698	-4.93	cp	BRD-K59369769	tozasertib	Aurora kinase inhibitor	AURKA, AURKB, ABL1, AURKC, BCR, FLT3, JAK2, DDR2, LCK	Aurora kinase inhibitor, BCR-ABL kinase inhibitor, FLT3 inhibitor, JAK inhibitor
6706	-5.03	cp	BRD-K08556791	ethoprop	Acetylcholinesterase inhibitor	ACHE	Acetylcholinesterase inhibitor
6709	-5.04	cp	BRD-A17535965	gelsemine	Acetylcholine receptor antagonist	GLRA3	Acetylcholine receptor antagonist, Glycine receptor antagonist
6714	-5.06	cp	BRD-K53220666	trimetozine	Sedative		Sedative
6718	-5.08	cp	BRD-K63430059	methoxsalen	DNA synthesis inhibitor	ACHE, CYP1A2	DNA synthesis inhibitor
6720	-5.14	cp	BRD-K95402279	geranylgeraniol	Farnesyltransferase inhibitor		Farnesyltransferase inhibitor
6721	-5.14	cp	BRD-K67013324	luzindole	Melatonin receptor antagonist	MTNR1B, MTNR1A	Melatonin receptor antagonist
6722	-5.18	cp	BRD-K09907482	PRL-3-inhibitor-I	Tyrosine phosphatase inhibitor	PTP4A3	Tyrosine phosphatase inhibitor
6725	-5.23	cp	BRD-K38305202	domperidone	Dopamine receptor antagonist	DRD2, DRD3, ABCG2, CYP3A5	Dopamine receptor antagonist
6738	-5.29	cp	BRD-A67981824	cefotaxime	Bacterial cell wall synthesis inhibitor		Bacterial cell wall synthesis inhibitor
6743	-5.34	cp	BRD-K91243525	SR-142948	Neurotensin receptor antagonist	NTSR1	Neurotensin receptor antagonist
6746	-5.37	cp	BRD-K35941380	methysergide	Serotonin receptor antagonist	HTR2C, HTR1B, HTR1E, HTR1F, HTR2A, HTR2B, HTR7, HTR1A, HTR1D, HTR5A, HTR6	Serotonin receptor antagonist
6748	-5.39	cp	BRD-K89152108	liothyronine	Thyroid hormone stimulant	THRA, THRB	Thyroid hormone stimulant
6749	-5.39	cp	BRD-A97701745	pindolol	Adrenergic receptor antagonist	ADRB1, ADRB2, HTR1A, HTR1B, HTR2A, HTR2B	Adrenergic receptor antagonist, Serotonin receptor antagonist
6751	-5.46	cp	BRD-K80778372	RO-19-4605	GABA benzodiazepine site receptor inverse agonist	GABRA1, GABRA2, GABRA3, GABRA5	GABA benzodiazepine site receptor inverse agonist
6753	-5.48	cp	BRD-K18678457	ZD-7288	HCN channel blocker	HCN1, HCN2, HCN3, HCN4	HCN channel blocker
6757	-5.51	cp	BRD-K62858456	lomerizine	Calcium channel blocker	ABCB1, CACNA1B, SCN5A	Calcium channel blocker
6758	-5.51	cp	BRD-K21733600	rofecoxib	Cyclooxygenase inhibitor	PTGS2, CYP3A4, ELN	Cyclooxygenase inhibitor
6761	-5.54	cp	BRD-K98426715	tubacin	HDAC inhibitor	HDAC6	HDAC inhibitor
6766	-5.56	cp	BRD-A92161634	scopoline	Acetylcholine receptor antagonist		Acetylcholine receptor antagonist
6769	-5.6	cp	BRD-A62434282	goserelin	Gonadotropin releasing factor hormone receptor agonist	GNRHR, GNRH1, LHCGR	Gonadotropin releasing factor hormone receptor agonist, Luteinizing hormone releasing hormone agonist
6773	-5.68	cp	BRD-K33193182	methylnorlichexanthone	Aurora kinase inhibitor	AURKB, KDR, PIM1	Aurora kinase inhibitor, PIM inhibitor, VEGFR inhibitor
6777	-5.71	cp	BRD-K70401845	erlotinib	EGFR inhibitor	EGFR, NR1I2	EGFR inhibitor
6778	-5.74	cp	BRD-A39747742	estradiol-valerate	Estrogen receptor agonist	ESR1	Estrogen receptor agonist
6781	-5.78	cp	BRD-K40965114	cyanopindolol	Adrenergic receptor antagonist	HTR1D	Adrenergic receptor antagonist
6785	-5.85	cp	BRD-A02713983	dihydrodeoxygedunin	Growth factor receptor activator	NTRK2	Growth factor receptor activator
6786	-5.85	cp	BRD-K14693417	cinchonine	P-glycoprotein inhibitor	CYP2D6	P-glycoprotein inhibitor
6788	-5.86	cp	BRD-K54529596	captopril	ACE inhibitor	ACE, LTA4H, MMP2, MMP9	ACE inhibitor
6791	-5.88	cp	BRD-K40656405	L-165041	PPAR receptor agonist	PPARD	PPAR receptor agonist
6798	-5.95	cp	BRD-K04111260	raclopride	Dopamine receptor antagonist	DRD2, DRD3, HTR1A	Dopamine receptor antagonist
6807	-6.03	cp	BRD-K53790871	triamcinolone	Glucocorticoid receptor agonist	NR3C1, CYP3A5, CYP3A7, SERPINA6	Glucocorticoid receptor agonist, Corticosteroid agonist, Immunosuppressant
6809	-6.06	cp	BRD-K75295174	alisertib	Aurora kinase inhibitor	AURKA	Aurora kinase inhibitor
6814	-6.08	cp	BRD-K13261168	LY-16350	Dopamine receptor agonist	DRD2, DRD3	Dopamine receptor agonist
6816	-6.09	cp	BRD-A71009679	KUC103420N	-666		-666
6821	-6.17	cp	BRD-K82823076	RO-15-4513	GABA benzodiazepine site receptor inverse agonist	GABRA1, GABRA2, GABRA3, GABRA5, GABRA4, GABRA6, GABRB2, GABRG2	GABA benzodiazepine site receptor inverse agonist
6826	-6.24	cp	BRD-K68332390	ponalrestat	Aldose reductase inhibitor	AKR1B1	Aldose reductase inhibitor
6833	-6.31	cp	BRD-K66956375	oleoylethanolamide	Cannabinoid receptor agonist	CNR1, GPR119, GPR55, KCND3, PPARA	Cannabinoid receptor agonist, Glucose dependent insulinotropic receptor agonist, Potassium channel blocker, PPAR receptor agonist
6834	-6.31	cp	BRD-K84709232	caffeic-acid	Lipoxygenase inhibitor	ALOX5, MIF, RELA, TNF	Lipoxygenase inhibitor, HIV integrase inhibitor, NFkB pathway inhibitor, Nitric oxide production inhibitor, PPAR receptor modulator, TNF production inhibitor, Tumor necrosis factor production inhibitor
6835	-6.31	cp	BRD-K81128206	edrophonium	Acetylcholinesterase inhibitor	ACHE, BCHE	Acetylcholinesterase inhibitor
6838	-6.37	cp	BRD-K77171813	proxyfan	Histamine receptor modulator	HRH3	Histamine receptor modulator
6840	-6.38	cp	BRD-K07220430	cinnarizine	Calcium channel blocker	HRH1, CACNA1C, CACNA1D, CACNA1F, CACNA1G, CACNA1H, CACNA1I, CACNA1S, CHRM1, CHRM2, CHRM3, CHRM4, CHRM5, DRD1, DRD2, DRD5	Calcium channel blocker
6847	-6.41	cp	BRD-K68507560	dicycloverine	Acetylcholine receptor antagonist	CHRM1, CHRM2, CHRM3	Acetylcholine receptor antagonist
6848	-6.41	cp	BRD-K49519144	LY-2140023	Glutamate receptor agonist	GRM3, GRM2	Glutamate receptor agonist
6849	-6.42	cp	BRD-K13646352	midostaurin	FLT3 inhibitor	FLT3, KIT, CCNB1, FLT1, KDR, PDGFRB, PRKCA, PRKCG, VEGFA	FLT3 inhibitor, KIT inhibitor, PKC inhibitor
6853	-6.45	cp	BRD-K47780086	penciclovir	DNA directed DNA polymerase inhibitor		DNA directed DNA polymerase inhibitor
6856	-6.5	cp	BRD-K53570330	carbofuran	Cholinesterase inhibitor		Cholinesterase inhibitor
6857	-6.52	cp	BRD-K81473089	tacrine	Acetylcholinesterase inhibitor	ACHE, BCHE	Acetylcholinesterase inhibitor, Acetylcholine release stimulant, Butyrylcholinesterase inhibitor, Potassium channel antagonist
6863	-6.6	cp	BRD-K04046242	equilin	Estrogen receptor agonist	HSD17B1	Estrogen receptor agonist
6865	-6.62	cp	BRD-A01787639	naftopidil	Adrenergic receptor antagonist	ADRA1A, ADRA1D	Adrenergic receptor antagonist
6867	-6.64	cp	BRD-A87479750	tenidap	Cyclooxygenase inhibitor	ALOX5, KCNJ4, PTGS1	Cyclooxygenase inhibitor
6871	-6.69	cp	BRD-K87696786	LY-456236	Glutamate receptor antagonist	GRM1	Glutamate receptor antagonist
6872	-6.71	cp	BRD-K18574842	nafcillin	Bacterial cell wall synthesis inhibitor	CYP3A4	Bacterial cell wall synthesis inhibitor
6875	-6.77	cp	BRD-K81916719	triclabendazole	Microtubule inhibitor	DNMT1	Microtubule inhibitor
6876	-6.77	cp	BRD-K59597909	phenothiazine	Dopamine receptor antagonist		Dopamine receptor antagonist
6877	-6.77	cp	BRD-K41445866	alfaxalone	Chloride channel agonist	HSD11B1	Chloride channel agonist, GABA receptor agonist
6878	-6.77	cp	BRD-K32164935	tolazamide	ATP channel blocker	KCNJ1, KCNJ10	ATP channel blocker
6881	-6.8	cp	BRD-K47659338	EMD-386088	Serotonin receptor agonist	HTR6	Serotonin receptor agonist
6882	-6.8	cp	BRD-A29901043	KIN001-127	ITK inhibitor	ITK	ITK inhibitor
6883	-6.8	cp	BRD-K10852020	tolcapone	Catechol O methyltransferase inhibitor	COMT, TTR	Catechol O methyltransferase inhibitor
6886	-6.84	cp	BRD-A93255169	thalidomide	TNF production inhibitor	TNF, CRBN, CYP1A2, CYP2B6, CYP2C19, CYP3A5, FGFR2, NFKB1, ORM1, ORM2, PTGS2	TNF production inhibitor
6895	-6.91	cp	BRD-K68191783	ALW-II-38-3	Ephrin inhibitor	DDR1, EPHA2, EPHA4, EPHB2, EPHB4, EPHB6	Ephrin inhibitor
6896	-6.94	cp	BRD-K08924299	palonosetron	Serotonin receptor antagonist	HTR3A	Serotonin receptor antagonist
6897	-6.97	cp	BRD-A75402480	desoxycorticosterone	Mineralocorticoid receptor agonist		Mineralocorticoid receptor agonist
6899	-6.98	cp	BRD-A72988804	tiaprofenic-acid	Cyclooxygenase inhibitor	PTGS2, PTGS1	Cyclooxygenase inhibitor
6900	-6.99	cp	BRD-A96255180	ribavirin	Antiviral	IMPDH1, ADK, ENPP1, IMPDH2, NT5C2	Antiviral
6908	-7.07	cp	BRD-K20995441	U-54494A	Opioid receptor agonist		Opioid receptor agonist
6910	-7.08	cp	BRD-K36740062	GSK-1070916	Aurora kinase inhibitor	AURKB, AURKC, AURKA, CYP2D6, CYP3A4	Aurora kinase inhibitor
6911	-7.09	cp	BRD-K48115423	2-(4-methoxybenzylthio)-6-methylpyrimidin-4-ol	Matrix metalloprotease inhibitor	MMP13	Matrix metalloprotease inhibitor
6917	-7.15	cp	BRD-M40783228	mesna	Antioxidant		Antioxidant
6918	-7.16	cp	BRD-K86887724	dofetilide	Potassium channel blocker	KCNH2, KCNH1, KCNJ12, KCNK2	Potassium channel blocker
6922	-7.2	cp	BRD-A07780951	orciprenaline	Adrenergic receptor agonist	ADRB2	Adrenergic receptor agonist
6923	-7.23	cp	BRD-K88701661	dimercaptosuccinic-acid	Chelating agent	DNMT1	Chelating agent
6924	-7.24	cp	BRD-K59851896	calycanthine	GABA release inhibitor		GABA release inhibitor
6926	-7.25	cp	BRD-K07265709	razoxane	Chelating agent	TOP2A, TOP2B	Chelating agent, Topoisomerase inhibitor
6927	-7.26	cp	BRD-K31987754	oleylethanolamide	Cannabinoid receptor agonist	GPR119, CNR1, GPR55, KCND3, PPARA	Cannabinoid receptor agonist, Potassium channel blocker, Glucose dependent insulinotropic receptor agonist
6929	-7.29	cp	BRD-K71926323	marbofloxacin	Bacterial DNA gyrase inhibitor		Bacterial DNA gyrase inhibitor
6930	-7.3	cp	BRD-K25741894	skimmianine	Acetylcholinesterase inhibitor		Acetylcholinesterase inhibitor, Furoquinoline alkaloid
6932	-7.33	cp	BRD-A07395371	esmolol	Adrenergic receptor antagonist	ADRB1	Adrenergic receptor antagonist
6933	-7.33	cp	BRD-A85472596	L-670596	Prostanoid receptor antagonist		Prostanoid receptor antagonist
6935	-7.36	cp	BRD-K60184833	tyrphostin-46	Tyrosine kinase inhibitor	EGFR	Tyrosine kinase inhibitor
6936	-7.36	cp	BRD-K28075147	biochanin-a	Estrogen receptor agonist		Estrogen receptor agonist
6940	-7.4	cp	BRD-A65597028	RX-821002	Adrenergic receptor antagonist	ADRA2A, ADRA2B, ADRA2C, ADRA1A, ADRA1B, ADRA1D	Adrenergic receptor antagonist
6941	-7.4	cp	BRD-A85234536	N6-cyclopentyladenosine	Adenosine receptor agonist	ADORA1, ADORA2A, ADORA2B, ADORA3, SLC29A1	Adenosine receptor agonist
6947	-7.51	cp	BRD-A43974575	tranylcypromine	Monoamine oxidase inhibitor	MAOA, MAOB, KDM1A, CYP2A6	Monoamine oxidase inhibitor
6948	-7.53	cp	BRD-K18059238	gamma-linolenic-acid	Cyclooxygenase inhibitor	TBXAS1	Cyclooxygenase inhibitor, Prostanoid receptor agonist
6949	-7.53	cp	BRD-A91866971	SQ-29548	Thromboxane receptor antagonist		Thromboxane receptor antagonist
6952	-7.57	cp	BRD-K99696746	fatostatin	SREBP inhibitor	SREBF1, SREBF2	SREBP inhibitor
6953	-7.57	cp	BRD-A25687296	emetine	Protein synthesis inhibitor	RPS2	Protein synthesis inhibitor
6956	-7.58	cp	BRD-A22844106	tenoxicam	Cyclooxygenase inhibitor	PTGS2, PTGS1	Cyclooxygenase inhibitor
6969	-7.72	cp	BRD-K29582677	flunarizine	Calcium channel blocker	CACNA1G, CACNA1H, CACNA1I, CALM1, CYP2J2, HRH1	Calcium channel blocker
6970	-7.72	cp	BRD-A55393291	testosterone	Androgen receptor agonist	AR, CYP19A1, CYP2C19, CYP2C8, CYP3A5	Androgen receptor agonist
6971	-7.75	cp	BRD-A91452556	estradiol-cypionate	Estrogen receptor agonist	ESR1	Estrogen receptor agonist
6976	-7.82	cp	BRD-A88254928	salbutamol	Adrenergic receptor agonist	ADRB2, ADRB1	Adrenergic receptor agonist
6977	-7.85	cp	BRD-K34092021	arvanil	TRPV agonist	CNR1, TRPV1	TRPV agonist
6986	-7.9	cp	BRD-K46424862	hymecromone	Monoamine oxidase inhibitor	MAOA	Monoamine oxidase inhibitor
6987	-7.91	cp	BRD-K83302049	protopine	Histamine receptor antagonist	ACHE, SLC6A2, SLC6A4	Histamine receptor antagonist
6989	-7.93	cp	BRD-K64670467	JNJ-16259685	Glutamate receptor antagonist	GRM1	Glutamate receptor antagonist
6990	-7.94	cp	BRD-K78278890	NM-PP1	Mutant kinase inhibitor	CAMK2A, LCK, MAPK8, PRKACA, RIPK2, SRC	Mutant kinase inhibitor
6997	-8.1	cp	BRD-K26657438	imiquimod	TLR agonist	TLR7, TLR8	TLR agonist, Interferon inducer
6998	-8.1	cp	BRD-K55748775	SCH-28080	ATPase inhibitor	ATP4A	ATPase inhibitor
7001	-8.16	cp	BRD-K02227374	milnacipran	Serotonin reuptake inhibitor	SLC6A2, SLC6A4, GRIN1, GRIN2A, GRIN2B, GRIN2C, GRIN2D, GRIN3A, GRIN3B	Serotonin reuptake inhibitor
7003	-8.18	cp	BRD-K81729199	AQ-RA741	Acetylcholine receptor antagonist		Acetylcholine receptor antagonist
7006	-8.21	cp	BRD-K00312224	PPT	Estrogen receptor agonist	ESR1	Estrogen receptor agonist
7008	-8.23	cp	BRD-K13514097	everolimus	MTOR inhibitor	MTOR, CYP3A5, FKBP1A	MTOR inhibitor
7009	-8.23	cp	BRD-A25004090	erastin	Ion channel antagonist	VDAC2	Ion channel antagonist
7012	-8.29	cp	BRD-K67102207	phenylbutyrate	HDAC inhibitor	CYP3A5, HDAC1	HDAC inhibitor
7013	-8.32	cp	BRD-K49456190	prima-1-met	thioredoxin inhibitor	TP53	thioredoxin inhibitor
7020	-8.42	cp	BRD-K08273968	griseofulvin	Tubulin inhibitor	KRT12	Tubulin inhibitor
7023	-8.48	cp	BRD-A79237180	ascorbic-acid	Antioxidant	AKR1B1	Antioxidant
7026	-8.49	cp	BRD-A65282128	cefazolin	Bacterial cell wall synthesis inhibitor	PON1, SLC22A8	Bacterial cell wall synthesis inhibitor
7027	-8.54	cp	BRD-K20742498	RS-39604	Serotonin receptor antagonist	HTR4	Serotonin receptor antagonist
7030	-8.6	cp	BRD-K82561139	ricinine	Casein kinase inhibitor		Casein kinase inhibitor
7036	-8.67	cp	BRD-K00673382	famotidine	Histamine receptor antagonist	HRH2	Histamine receptor antagonist
7039	-8.71	cp	BRD-K25186396	tangeritin	Cell cycle inhibitor		Cell cycle inhibitor
7041	-8.73	cp	BRD-K51677086	erythromycin	NFkB pathway inhibitor	CYP3A4, MLNR	NFkB pathway inhibitor
7042	-8.74	cp	BRD-K67439147	SIB-1893	Glutamate receptor antagonist	GRM5, GRM4	Glutamate receptor antagonist
7044	-8.77	cp	BRD-K15601958	SEW-2871	Lysophospholipid receptor agonist	S1PR1	Lysophospholipid receptor agonist
7045	-8.77	cp	BRD-K06388322	pramipexole	Dopamine receptor agonist	DRD3, DRD2, ADRA2A, ADRA2B, ADRA2C, DRD1, DRD4, DRD5, HTR1A, HTR1B, HTR1D, HTR2A, HTR2B, HTR2C	Dopamine receptor agonist
7052	-8.88	cp	BRD-K36529613	PU-H71	HSP inhibitor	HSP90AA1	HSP inhibitor
7054	-8.91	cp	BRD-K67352070	TC-2559	Acetylcholine receptor agonist	CHRNA4	Acetylcholine receptor agonist
7056	-8.93	cp	BRD-A34208323	VU-0404997-2	Glutamate receptor modulator	GRM4	Glutamate receptor modulator
7057	-8.94	cp	BRD-A31521121	methocarbamol	Muscle relaxant	CA1	Muscle relaxant
7059	-8.99	cp	BRD-K78373679	RO-3306	CDK inhibitor	CDK1	CDK inhibitor
7062	-9.02	cp	BRD-K36927236	glibenclamide	Sulfonylurea	KCNJ11, ABCC8, CFTR, KCNJ5, KCNJ8, ABCA1, ABCB11, ABCC9, CPT1A, KCNJ1, SLCO2B1, TRPA1	Sulfonylurea
7064	-9.04	cp	BRD-A74500471	ethambutol	Bacterial cell wall synthesis inhibitor		Bacterial cell wall synthesis inhibitor
7069	-9.23	cp	BRD-K84175871	pseudoephedrine	Adrenergic receptor agonist	ADRA1A, ADRA2A, ADRB1, ADRB2, ATF1, ATF2, ATF3, ATF4, ATF5, ATF6, ATF7, CXCL8, FOS, HRH1, IL2, JDP2, JUN, NFATC1, SLC6A2, SLC6A3, SLC6A4, TNF	Adrenergic receptor agonist
7070	-9.24	cp	BRD-K93460210	lamotrigine	Serotonin receptor antagonist	SCN1A, SCN2A, SCN3A	Serotonin receptor antagonist, Sodium channel blocker
7071	-9.25	cp	BRD-K35430135	SR-59230A	Adrenergic receptor antagonist	ADRB3, ADRB1, ADRB2	Adrenergic receptor antagonist
7075	-9.3	cp	BRD-K59753853	MDL-29951	Glutamate receptor antagonist	FBP1, GPR17	Glutamate receptor antagonist
7077	-9.31	cp	BRD-K61737877	VEGF-receptor-2-kinase-inhibitor-IV	VEGFR inhibitor	KDR	VEGFR inhibitor
7082	-9.35	cp	BRD-A18579359	wiskostatin	Neural Wiskott-Aldrich syndrome protein inhibitor	WAS, WASL	Neural Wiskott-Aldrich syndrome protein inhibitor
7090	-9.44	cp	BRD-A09925278	etilefrine	Adrenergic receptor agonist	ADRA1A, ADRB1	Adrenergic receptor agonist
7091	-9.47	cp	BRD-A02176148	tubaic-acid	Mitochondrial complex I inhibitor	MT-ND1	Mitochondrial complex I inhibitor, NADH-ubiquinone oxidoreductase (Complex I) inhibitor
7095	-9.55	cp	BRD-K41143549	BRD-K41143549	Glutamate receptor antagonist		Glutamate receptor antagonist
7097	-9.63	cp	BRD-A67373739	AICA-ribonucleotide	AMPK activator	ATIC, PRKAA1	AMPK activator
7098	-9.69	cp	BRD-A75455249	kavain	Calcium channel modulator	MTOR	Calcium channel modulator, Sodium channel blocker
7104	-9.77	cp	BRD-K19220233	JNK-9L	JNK inhibitor	MAPK8	JNK inhibitor
7107	-9.78	cp	BRD-K73978287	hydrocortisone	Glucocorticoid receptor agonist	ANXA1, NOS2, NR3C1, NR3C2	Glucocorticoid receptor agonist, Immunosuppressant, Corticosteroid agonist
7110	-9.87	cp	BRD-K09397065	SR-57227A	Serotonin receptor agonist	HTR3A	Serotonin receptor agonist
7111	-9.89	cp	BRD-K36864847	BD-1047	Adrenergic receptor antagonist	SIGMAR1	Adrenergic receptor antagonist
7115	-9.96	cp	BRD-K16195444	oxymetazoline	Adrenergic receptor agonist	ADRA1A, ADRA2A, ADRA1B, ADRA1D, ADRA2B, ADRA2C, CYP2C19, HTR1B, HTR1D, HTR2C	Adrenergic receptor agonist
7119	-10.03	cp	BRD-K45479396	BP-554	Serotonin receptor agonist	HTR1A	Serotonin receptor agonist
7123	-10.04	cp	BRD-K44432556	VU-0418946-1	HIF modulator	HIF1A	HIF modulator
7126	-10.07	cp	BRD-K08287586	butylparaben	DNA synthesis inhibitor		DNA synthesis inhibitor
7129	-10.13	cp	BRD-K32526544	DCEBIO	Potassium channel activator	KCNN2, KCNN3, KCNN4	Potassium channel activator
7133	-10.18	cp	BRD-K03600606	catechin	Beta secretase inhibitor	BACE1, CA1, CA12, CA14, CA2, CA4, CA6, CA9, FASN, PTGS1, SCN5A	Beta secretase inhibitor, Fatty acid synthase inhibitor, LDL antioxidant
7134	-10.3	cp	BRD-A66435872	HTMT	Histamine receptor agonist	HRH4	Histamine receptor agonist
7137	-10.32	cp	BRD-A36217750	sulfinpyrazone	Uricosuric blocker	ABCC1, ABCC2, FPR1, SLC22A12	Uricosuric blocker
7139	-10.33	cp	BRD-K71799949	carbamazepine	Carboxamide antiepileptic	ABCB1, CYP1A2, CYP3A4, SCN1A, SCN3A, SCN5A	Carboxamide antiepileptic
7140	-10.34	cp	BRD-K77175907	calcifediol	Vitamin D receptor agonist	VDR	Vitamin D receptor agonist
7146	-10.43	cp	BRD-A35588707	teniposide	Topoisomerase inhibitor	TOP2A, CYP3A5	Topoisomerase inhibitor
7149	-10.45	cp	BRD-K12002134	megestrol	progesterone receptor agonist	PGR	progesterone receptor agonist
7150	-10.48	cp	BRD-K18135438	chenodeoxycholic-acid	11-beta-HSD1 inhibitor	HSD11B1, NR1H4	11-beta-HSD1 inhibitor, FXR agonist
7151	-10.49	cp	BRD-A16700644	isoxsuprine	Adrenergic receptor agonist	ADRB2	Adrenergic receptor agonist
7155	-10.56	cp	BRD-K89708791	rifaximin	RNA synthesis inhibitor	NR1I2, CYP3A4	RNA synthesis inhibitor
7156	-10.56	cp	BRD-K68341547	W-9	Calmodulin antagonist	CALM2	Calmodulin antagonist
7157	-10.58	cp	BRD-K04210847	tamoxifen	Estrogen receptor antagonist	ESR1, ESR2, CYP3A5, EBP, GPER1, PRKCA, PRKCB, PRKCD, PRKCE, PRKCG, PRKCI, PRKCQ, PRKCZ	Estrogen receptor antagonist, Selective estrogen receptor modulator (SERM)
7159	-10.62	cp	BRD-K37792168	denbufylline	Phosphodiesterase inhibitor	PDE4A, PDE4B, PDE4D	Phosphodiesterase inhibitor
7160	-10.63	cp	BRD-K12357156	AG-490	EGFR inhibitor	JAK2, JAK3, EGFR, STAT3	EGFR inhibitor, ErbB2 inhibitor, JAK inhibitor
7161	-10.64	cp	BRD-K97799481	theophylline	Adenosine receptor antagonist	ADORA1, ADORA2A, ADORA2B, ADORA3, CHIA, CYP2E1, CYP3A4, HDAC2, PDE3A, PDE4A, PDE4B, PDE5A	Adenosine receptor antagonist
7165	-10.66	cp	BRD-K18523449	mestanolone	Androgenic steroid		Androgenic steroid
7166	-10.67	cp	BRD-A25067867	benzatropine	Acetylcholine receptor antagonist	CHRM1, HRH1, SLC6A3	Acetylcholine receptor antagonist
7167	-10.68	cp	BRD-K23335153	AMN-082	Glutamate receptor modulator	GRM7	Glutamate receptor modulator, Glutamate receptor positive allosteric modulator
7171	-10.78	cp	BRD-K10016611	pyridine-2-aldoxime	Acetylcholinesterase inhibitor	ACHE, BCHE	Acetylcholinesterase inhibitor
7172	-10.8	cp	BRD-A79903587	tegafur	Thymidylate synthase inhibitor	TYMS	Thymidylate synthase inhibitor
7173	-10.85	cp	BRD-A18202423	CPCCOEt	Glutamate receptor antagonist	GRM1	Glutamate receptor antagonist
7176	-10.89	cp	BRD-A96897502	U-74389F	Lipid peroxidase inhibitor		Lipid peroxidase inhibitor
7181	-10.93	cp	BRD-K62363391	dapsone	Bacterial antifolate	DHFR	Bacterial antifolate
7182	-10.95	cp	BRD-A95096829	PNU-96415E	Dopamine receptor antagonist		Dopamine receptor antagonist
7185	-10.96	cp	BRD-A18497530	5-iodotubercidin	Adenosine kinase inhibitor	MAPK3, ADK, CSNK1G2, GSG2, LRRK2	Adenosine kinase inhibitor
7192	-11.15	cp	BRD-K51662849	ilomastat	Matrix metalloprotease inhibitor	ACAN, ADAM28, MMP1, MMP12, MMP13, MMP14, MMP2, MMP3, MMP8, MMP9	Matrix metalloprotease inhibitor
7197	-11.21	cp	BRD-A13807286	HA-14-1	BCL inhibitor	BCL2	BCL inhibitor
7201	-11.24	cp	BRD-K88611939	aniracetam	Glutamate receptor agonist	DRD2, GRIA1, GRIA2, GRIA3, HTR2A, GRIA4	Glutamate receptor agonist
7202	-11.26	cp	BRD-K01567962	pyrazolanthrone	JNK inhibitor	MAPK10, MAPK8, MAPK9, TTK, LRRK2, MAPK8IP1	JNK inhibitor
7203	-11.31	cp	BRD-A43974499	reboxetine	Adrenergic receptor antagonist	SLC6A2	Adrenergic receptor antagonist
7204	-11.33	cp	BRD-K03642198	AY-9944	Hedgehog pathway modulator		Hedgehog pathway modulator
7209	-11.45	cp	BRD-A16478930	amcinonide	Glucocorticoid receptor agonist	NR3C1, ANXA1	Glucocorticoid receptor agonist
[truncated: 429 more rows]

## Sheet: Table S8
List of potential therapeutic agents for SCC patients
Name	MOA	Target	Clinical Status	Experimental Evdience	CMap Score	Correlation Coefficient	Correlation P-value	Log2FC	P-value
Midostaurin	FLT3 inhibitor	FLT3, KIT, CCNB1, FLT1, KDR, PDGFRB, PRKCA, PRKCG, VEGFA	Phase 1	NA	-6.42	-0.722371	2.41868e-84	3.79084	3.57346e-22
AZ-628	RAF inhibitor	BRAF, RAF1	Preclinical	NA	-96.79	-0.715203	9.93789e-82	-0.411645	6.00918e-21
Tipifarnib	Farnesyltransferase inhibitor	FNTA, FNTB	Phase 2	NA	-21.2	-0.66552	3.68337e-68	0.469453	6.49494e-15
YM-155	Survivin inhibitor	BIRC5	Preclinical	PMID: 33186476	0	-0.664243	1.18495e-73	1.70452	1.32687e-26
PHA-793887	CDK inhibitor	CDK1, CDK2, CDK4, CDK5, CCND1, CCNE1, CDK7, CDK9	Preclinical	PMID: 37006282	-95.04	-0.644942	1.46254e-67	1.72178	1.66343e-38
AT-7519	CDK inhibitor	CDK2, CDK5, CDK1, CDK4, CDK6, CDK9	Preclinical	PMID: 30979499	-54.1	-0.634517	6.46508e-62	1.64936	6.95342e-24
LFM-A13	BTK inhibitor	BTK	Preclinical	PMID: 29160911	0.95	-0.619279	3.38674e-61	-1.27163	8.73627e-10
XAV-939	Tankyrase inhibitor	TNKS, TNKS2	Preclinical	NA	0	-0.618822	3.67155e-55	0.200721	0.0297837
CP466722	ATM kinase inhibitor	ATM	Preclinical	NA	-2.47	-0.609629	1.87036e-53	-0.0919986	0.449869
GSK-1904529A	IGF-1 inhibitor	IGF1R, INSR	Preclinical	NA	1.73	-0.605122	8.68165e-63	-0.471297	0.000336844
Olaparib	PARP inhibitor	PARP1, PARP2, PARP3	Phase 3	PMID: 38749110	-1.83	-0.603008	2.65667e-59	0.628987	1.18963e-15
Thapsigargin	ATPase inhibitor	ATP2A1	Preclinical	NA	7.47	-0.597965	5.51268e-56	1.43529	9.62885e-11
Bosutinib	ABL inhibitor	ABL1, SRC, BCR, CAMK2G, LYN, CAMK1D, CDK2, FRK, FYN, HCK, MAP2K1, MAP2K2, MAP3K2, MAP4K5, STK10, STK24, STK4, TNK2, TXK	Phase 2	PMID: 37309754	-88.13	-0.596734	1.63212e-48	-1.85179	6.94173e-20
Etoposide	Topoisomerase inhibitor	TOP2A, CYP2E1, CYP3A5, TOP2B	Preclinical	PMID: 34446776	-35.13	-0.589119	2.45398e-55	1.44048	7.63118e-22
NVP-AUY922	HSP inhibitor	HSP90AA1, HSP90AB1	Phase 2	PMID: 28255900	-98.59	-0.577829	5.50767e-51	0.934369	2.01167e-26
KIN001-244	Phosphoinositide dependent kinase inhibitor	PDPK1	Preclinical	NA	0	-0.567206	3.76024e-41	-0.418517	1.22186e-06
AZD-6482	PI3K inhibitor	PIK3CD, PIK3CG, PIK3CA, PIK3CB	Preclinical	NA	-60.96	-0.564841	9.89989e-50	-1.65569	7.37579e-14
AS-601245	JNK inhibitor	GSK3B, MAPK10, MAPK8, MAPK9, PIM1	Preclinical	PMID: 22761953	0	-0.562532	5.26276e-45	-2.67318	3.4945e-23
FR-180204	ERK inhibitor	MAPK1, MAPK3	Preclinical	PMID: 27698814	-15.23	-0.528103	4.56694e-44	-1.20797	8.5741e-24
Gemcitabine	Ribonucleotide reductase inhibitor	RRM1, CMPK1, RRM2, TYMS	Phase 3	PMID: 35159219	9.18	-0.522794	5.07055e-41	1.7251	2.51616e-27
SN-38	Topoisomerase inhibitor	TOP1	Phase 2	PMID: 38270247	-2.75	-0.505398	3.25146e-37	0.229788	0.00743209
